# Supplementary material for: Physiological and behavioral parameters of pain and stress in mares during and after transvaginal ultrasound-guided follicular aspiration
Source: Front Vet Sci. 2025 Apr 9;12:1574351. doi: 10.3389/fvets.2025.1574351 (PMC12014748; doi:10.3389/fvets.2025.1574351)
Supplement: Supplementary file 1 [file Table_1.XLSX]

## Sheet: Sheet1
Patient	Replicate	Time	Sedation	Intravaginal device	Manipulation	rrHRV	SDNN	RMSSD	pNN50	HR	TRI	LFHF	LF	HF	VLF	SD1	SD2
F	1	1	no	no	no	2.89036	521.83	705.833	30.7692	54.0426	4.25	0.461743	0.934831	2.02457	0.822852	0.516872	0.562403
F	1	2	no	no	no	0	0	0	0	0	0	0	0	0	0	0	0
F	1	3	no	no	no	2.13167	173.79	134.877	5.88235	63.1313	5	1.60084	1.65753	1.03541	0.886665	0.0947648	0.104679
F	1	4	no	no	no	1.88706	422.318	485.719	11.6279	57.9175	6.57143	0.270205	0.368683	1.36445	1.04429	0.34752	0.392018
F	1	5	no	no	no	3.02793	299.699	215.863	22.8571	55.4853	9.5	1.78324	0.773979	0.434029	1.97495	0.153817	0.36488
F	1	6	yes	no	no	0	0	0	0	0	0	0	0	0	0	0	0
F	1	7	yes	no	no	0	0	0	0	0	0	0	0	0	0	0	0
F	1	8	yes	no	no	0	0	0	0	0	0	0	0	0	0	0	0
F	1	9	yes	no	no	10.1669	147.915	165.968	72.7273	25.7926	8	1.82802	1.30689	0.714921	1.6486	0.106627	0.191098
F	1	10	yes	no	no		29.3499	32.8532	0	26.7082	4	3.4366	1.63791	0.476607	0.515316	0.015885	0.0376802
F	1	11	yes	no	no	7.2593	119.544	138.245	60	26.323	8	2.55725	1.5323	0.599198	1.67656	0.101057	0.16243
F	1	12	yes	no	no	0	63.4315	87.1436	66.6667	26.5643	4	2.38501	1.66178	0.696762	0.235345	0.0384023	0.0713606
F	1	13	yes	no	no	4.61217	94.544	94.2249	50	25.5767	8.5	7.23677	2.72799	0.376962	0.359417	0.0627157	0.120185
F	1	14	yes	no	no	3.04891	237.489	272.73	50	26.1523	5.33333	0.813316	1.51199	1.85905	0.425284	0.189397	0.214768
F	1	15	yes	no	no	0	263.672	416.912	40	27.0108	6	0.486651	0.811125	1.66675	0.202796	0.28399	0.31504
F	1	16	yes	no	no	5.1537	108.636	100.828	33.3333	25.7316	5.66667	8.66304	1.8506	0.213621	1.40373	0.071981	0.14118
F	1	17	yes	no	no	2.55173	363.046	79.2401	16.6667	37.089	9.25	4.40995	0.105824	0.0239965	2.13172	0.0539105	0.512455
F	1	18	yes	yes	no	1.21486	21.6329	12.9121	0	48.2655	5.33333	0.288476	0.208303	0.722081	1.27219	0.00915242	0.0284811
F	1	19	yes	yes	yes	0.52194	6.19871	5.66422	0	48.9527	2.33333	0.851613	0.750499	0.881267	0.568234	0.00404222	0.0077911
F	1	20	yes	yes	yes	0.354165	6.49018	4.49073	0	49.4118	2.13043	3.11051	1.09768	0.352895	0.784898	0.00320405	0.00871759
F	1	21	yes	yes	yes	0.23635	4.07215	3.51092	0	49.3324	1.38889	0.462557	0.336737	0.727991	1.10743	0.00250815	0.00522015
F	1	22	yes	yes	yes	0.368216	7.27768	8.09835	0	49.1853	2.22727	0.463469	0.321634	0.693972	1.18378	0.00578692	0.00874901
F	1	23	yes	yes	yes	0.485397	4.95309	4.33013	0	49.3239	2.04167	0.280515	0.187237	0.667477	1.37393	0.00309068	0.00636417
F	1	24	yes	yes	yes	0.480473	7.16659	4.9073	0	49.7018	2.5	1.30906	0.49504	0.378166	1.31714	0.00349611	0.00955676
F	1	25	yes	yes	yes	0.399271	3.98075	4.0708	0	49.9401	1.6129	0.285652	0.24317	0.851282	1.05812	0.00289646	0.00459092
F	1	26	yes	yes	no	0.491449	6.22312	6.54472	0	49.4483	2.22727	0.57483	0.679128	1.18144	0.37455	0.00467641	0.00765664
F	1	27	yes	yes	yes	0.474645	4.24377	5.2138	0	49.3226	1.51515	0.178281	0.259618	1.45623	0.409325	0.00372389	0.00457068
F	1	28	yes	yes	yes	0.451992	5.26483	5.43906	0	49.2396	1.68966	0.739668	0.613532	0.82947	0.788579	0.00388658	0.00651015
F	1	29	yes	yes	yes	0.348079	4.463	4.06202	0	48.7465	1.88462	3.4306	1.18002	0.343968	0.672651	0.00290023	0.00566312
F	1	30	yes	yes	yes	0.359309	5.72989	4.40503	0	48.4245	1.84615	4.5481	1.28103	0.281662	0.671037	0.00314321	0.00754977
F	1	31	yes	yes	yes	0.372884	11.7331	5.69356	0	48.6465	2.72222	2.81909	0.382917	0.13583	1.68317	0.00405536	0.016286
F	1	32	yes	yes	yes	0.351095	8.84109	6.798	0	48.5814	3.42857	1.41182	0.688711	0.487817	1.05864	0.00484735	0.011579
F	1	33	yes	yes	yes	0.384263	7.81014	3.90308	0	47.7343	2.08696	3.42236	0.397077	0.116025	1.69092	0.00277627	0.0107702
F	1	34	yes	yes	yes	0.322526	6.10457	4.17029	0	47.3027	1.88	0.762725	0.267417	0.350607	1.61314	0.00297559	0.00820651
F	1	35	yes	yes	yes	0.657977	10.1634	11.2791	0	46.914	2.61111	1.02084	0.766657	0.751005	0.683193	0.0080607	0.0121889
F	1	36	yes	yes	yes	0.510391	9.82011	7.0526	0	46.269	3.35714	0.658862	0.240307	0.364731	1.56402	0.00502323	0.0128866
F	1	37	yes	yes	yes	0.786733	8.19105	8.38288	0	45.9606	3	3.07883	1.67751	0.544853	0.0484737	0.00599603	0.0102185
F	1	38	yes	yes	yes	0.427412	8.18478	5.50207	0	45.3111	1.875	2.53943	0.76917	0.302892	1.15529	0.00392463	0.0109399
F	1	39	yes	yes	yes	0.421377	6.98049	6.86752	0	44.4444	2.31579	2.10059	1.07184	0.510257	0.644756	0.00490801	0.00862559
F	1	40	yes	yes	yes	0.695051	12.9551	8.78688	0	44.0764	3.14286	3.79205	0.96343	0.254066	1.01549	0.00628362	0.0175559
F	1	41	yes	no	no	0	0	0	0	0	0	0	0	0	0	0	0
F	2	1	no	no	no	0	0	0	0	0	0	0	0	0	0	0	0
F	2	2	no	no	no	0	0	0	0	0	0	0	0	0	0	0	0
F	2	3	no	no	no	1.63297	179.473	103.243	6.89655	62.6938	5.16667	4.22653	1.18458	0.280273	0.732048	0.072643	0.231405
F	2	4	yes	no	no	0	0	0	0	0	0	0	0	0	0	0	0
F	2	5	yes	no	no
F	2	6	yes	no	no		128.913	78	100	28.4738	5	9.17588	3.37042	0.367313	1.66938e-28	0	0
F	2	7	yes	no	no	1.14568	130.219	26.778	5.88235	38.5831	11.6667	3.47843	0.320682	0.0921915	2.04079	0.0166107	0.178778
F	2	8	yes	no	no	0.89085	68.1658	17.0465	4.16667	48.9217	7	1.31588	0.163774	0.12446	1.90481	0.0116177	0.0936828
F	2	9	yes	no	no	0.612388	5.27385	5.61591	0	52.3474	2.30435	1.9908	1.25717	0.63149	0.26182	0.00400641	0.00630377
F	2	10	yes	no	no	0.621346	6.10364	5.40152	0	52.1181	2.36364	0.424593	0.466	1.09752	0.624986	0.00384728	0.00765163
F	2	11	yes	no	no	0.718699	6.50842	6.19298	0	51.8772	2.16667	0.426589	0.508263	1.19146	0.501778	0.00441832	0.00815968
F	2	12	yes	no	no	0.534205	5.32323	4.98799	0	51.5568	2.125	0.36504	0.473977	1.29843	0.447996	0.00355723	0.00662247
F	2	13	yes	no	no	0.831147	6.63429	7.2	0	51.2151	2.31818	0.475318	0.595445	1.25273	0.357259	0.00514	0.00792907
F	2	14	yes	no	no	0.702783	6.84873	7.48331	0	50.9507	1.88889	3.31097	1.67742	0.506623	0.0246037	0.00534492	0.00819776
F	2	15	yes	no	no	0.857288	7.14285	7.94481	0	50.7985	3	3.5856	1.69849	0.473699	0.0306942	0.00567479	0.0086
F	2	16	yes	no	no	0.797487	6.60316	6.95126	0	50.7648	2.83333	3.40163	1.67364	0.49201	0.0159314	0.00495696	0.00786602
F	2	17	yes	no	no	0.991618	48.7878	81.1596	6	51.3165	3.92308	0.1002	0.179993	1.79633	0.0576347	0.0579704	0.0398516
F	2	18	yes	yes	no	0.514572	6.62879	4.81012	0	51.3902	2.47619	0.440932	0.21338	0.48393	1.48851	0.00343409	0.0088542
F	2	19	yes	yes	yes	0.71958	9.19857	10.6771	0	51.5516	2.21739	0.886067	0.947798	1.06967	0.178301	0.00762215	0.0106157
F	2	20	yes	yes	yes	0.320276	6.93205	3.10597	0	51.6864	2.73684	2.1446	0.269148	0.1255	1.77696	0.00218802	0.00938518
F	2	21	yes	yes	yes	0.608749	5.42199	7.08237	0	50.9287	1.34211	0.122952	0.201144	1.63595	0.31402	0.0050523	0.00559511
F	2	22	yes	yes	yes	0.532645	9.39508	6.85857	0	51.21	2.68421	3.20625	1.08038	0.33696	0.809902	0.00489865	0.0125657
F	2	23	yes	yes	yes	0.502073	8.7731	4.82494	0	51.1654	3.64286	1.31435	0.27863	0.211991	1.72732	0.00344057	0.011977
F	2	24	yes	yes	yes	0.71896	11.4386	17.712	4.08163	50.366	2.08333	0.155559	0.266043	1.71024	0.207119	0.01265	0.0100787
F	2	25	yes	yes	no	0.526707	6.75325	5.40597	0	49.042	2.08333	0.570857	0.497797	0.872016	0.739318	0.00385119	0.00826136
F	2	26	yes	yes	yes	0.446717	9.88888	4.55697	0	48.67	2.4	0.859209	0.161722	0.188221	1.89733	0.00323659	0.0136802
F	2	27	yes	yes	yes	0.60519	16.4768	12.3253	0	47.7594	3.91667	1.08504	0.36947	0.340513	1.53965	0.00879926	0.0218179
F	2	28	yes	yes	yes	0.531991	192.593	281.13	4.7619	45.4385	1.79167	1.79603	1.16836	0.650525	0.517391	0.201198	0.193012
F	2	29	yes	yes	yes	0.867307	194.039	283.964	4.65116	45.2686	3.46154	1.51464	1.15834	0.764763	0.318662	0.203169	0.198307
F	2	30	yes	yes	yes	0.431541	13.1386	8.79394	0	45.7727	2.3	3.54797	0.93929	0.26474	1.01022	0.00628563	0.0178147
F	2	31	yes	yes	yes	0	0	0	0	0	0	0	0	0	0	0	0
F	2	32	yes	yes	yes	0	0	0	0	0	0	0	0	0	0	0	0
F	2	33	yes	yes	yes	0	0	0	0	0	0	0	0	0	0	0	0
F	2	34	yes	yes	yes	0	0	0	0	0	0	0	0	0	0	0	0
F	2	35	yes	yes	yes	0.616237	11.963	7.99405	0	42.8928	2.86667	3.7779	0.773581	0.204765	1.23932	0.00570887	0.0161139
F	2	36	yes	yes	yes	0.758102	6.49786	7.72074	0	42.0561	2.47059	1.52813	0.844933	0.552918	0.813692	0.00552445	0.00752249
F	2	37	yes	yes	yes	1.21841	18.0341	16.1152	0	41.9523	3.72727	2.22239	1.08232	0.487008	0.703945	0.011531	0.0230315
F	2	38	yes	no	no	0	0	0	0	0	0	0	0	0	0	0	0
F	3	1	no	no	no	0	0	0	0	0	0	0	0	0	0	0	0
F	3	2	no	no	no	5.83679	369.73	138.538	70	48.0564	7.5	4.63957	1.27713	0.275269	2.04663	0.0671886	0.490491
F	3	3	yes	no	no		8.42937e-05			29.3542	1
F	3	4	yes	no	no		54.4559			27.604	5	2.58398	2.57894	0.998048	1.45289e-27
F	3	5	yes	no	no		64.3072	81.878	60	27.72	6	0.352331	0.469193	1.33168	0.915883	0.0296243	0.0742159
F	3	6	yes	no	no	2.40954	106.696	66.2838	38.4615	29.7767	4.5	5.11002	1.20182	0.235189	2.30173	0.0445781	0.152356
F	3	7	yes	no	no	3.21588	229.723	139.614	27.7778	38.9291	19	1.60552	0.492448	0.306722	1.49976	0.0997622	0.273303
F	3	8	yes	no	no	0.736681	222.804	294.494	8.88889	46.8688	3.61538	0.673933	0.557243	0.826853	0.822805	0.210425	0.225729
F	3	9	yes	no	no	0.655723	5.90047	6.04152	0	49.4966	2.04167	0.478621	0.618417	1.29208	0.3284	0.00431351	0.00723075
F	3	10	yes	no	no	0.680268	5.08	5.69998	0	49.5688	2.08333	0.210566	0.370297	1.75858	0.0412358	0.00407185	0.00582964
F	3	11	yes	no	no	0.596708	5.20788	5.95119	0	49.4633	1.53125	1.21115	1.19675	0.988104	0.056721	0.00425255	0.00619876
F	3	12	yes	no	no	0.540592	6.80106	5.19812	0	49.308	2.17391	0.486121	0.383902	0.789724	1.00371	0.00370443	0.0088881
F	3	13	yes	no	no	0.777355	6.32401	6.90359	0	48.5994	2.52632	0.19632	0.302547	1.54109	0.410974	0.00493398	0.00767639
F	3	14	yes	no	no	0.487916	4.61568	4.95816	0	49.1015	1.53125	1.01744	0.909571	0.893977	0.374507	0.00353691	0.00535537
F	3	15	yes	no	no	0.679199	5.50733	6.44205	0	48.9185	2.22727	0.122464	0.188936	1.5428	0.472009	0.00460342	0.00648375
F	3	16	yes	no	no	0.815898	5.44864	6.98809	0	48.787	1.81481	0.0684911	0.140075	2.04515	0.0265578	0.00499361	0.0060632
F	3	17	yes	yes	no	0.795389	5.94799	6.89807	0	48.8307	2.57895	0.435121	0.60124	1.38177	0.222079	0.00492848	0.0069903
F	3	18	yes	yes	yes	0.555678	6.35032	7.50555	0	48.9054	2.45	0.715937	0.787127	1.09944	0.290452	0.00535512	0.00706505
F	3	19	yes	yes	yes	0.302874	4.79726	5.33073	0	49.2644	2.04167	1.25507	0.727959	0.580014	0.880003	0.00380637	0.00549847
F	3	20	yes	yes	yes	0.501944	5.83088	5.10718	0	48.6143	1.88462	0.498669	0.319625	0.640957	1.2345	0.00364942	0.00750691
F	3	21	yes	yes	yes	0.683245	7.28857	6.42469	0	48.4082	2.28571	0.380681	0.394648	1.03669	0.799203	0.00458389	0.00928179
F	3	22	yes	yes	yes	0.716998	5.88253	6.56878	0	48.2218	2.66667	0.276716	0.438166	1.58345	0.188383	0.00469258	0.00683762
F	3	23	yes	yes	yes	0.711382	6.02065	6.51022	0	47.9217	2.4	0.48972	0.587805	1.20029	0.413186	0.00465279	0.00713799
F	3	24	yes	yes	yes	0.517659	13.5821	9.35812	0	47.9552	2.52632	5.74224	1.09288	0.190322	0.92541	0.00668811	0.0183183
F	3	25	yes	yes	yes	0.886344	190.304	277.016	4.65116	46.1286	3	1.37147	1.08001	0.787483	0.417123	0.198198	0.195618
F	3	26	yes	yes	yes	0.657503	403.6	575.157	20	42.1184	2.25	0.630437	0.743997	1.18013	0.689684	0.409029	0.369283
F	3	27	yes	yes	yes	0.658437	7.19111	6.43361	0	46.4794	2.76471	0.329874	0.289488	0.877572	1.01346	0.00459279	0.00910147
F	3	28	yes	yes	yes	0.605312	9.12049	6.54557	0	46.2374	3.06667	0.547474	0.331218	0.604992	1.29702	0.00467899	0.0121678
F	3	29	yes	yes	yes	0.78851	7.44533	9.44693	0	45.6954	2.19048	0.13742	0.216157	1.57297	0.386096	0.00675278	0.00805185
F	3	30	yes	yes	yes	0.734244	5.95721	7.2237	0	45.4347	1.95652	0.35144	0.519483	1.47816	0.223519	0.00516657	0.00669132
F	3	31	yes	yes	yes	0.755936	10.2643	9.12539	0	45.0105	3.75	0.529589	0.321373	0.606835	1.29528	0.0065269	0.0132429
F	3	32	yes	yes	yes	0.761227	7.02953	8.47992	0	44.6325	2.64706	0.917725	0.840128	0.915445	0.44527	0.00606475	0.0081323
F	3	33	yes	yes	yes	0.706967	8.04943	8.16117	0	44.2656	2.58824	2.46581	0.98942	0.401255	0.840301	0.0058376	0.0099725
F	3	34	yes	yes	yes	0.882427	10.8654	11.477	0	43.9502	2.09524	3.65658	1.59899	0.437292	0.183597	0.00821149	0.0133994
F	3	35	yes	yes	no	0.676113	8.70774	7.03055	0	43.4651	3.07143	4.58007	0.980137	0.214	1.05366	0.00502225	0.0113876
F	3	36	yes	yes	yes	0.76641	10.0744	9.7456	0	43.2517	3.38462	0.617826	0.440348	0.712739	1.0308	0.0069663	0.0126501
F	3	37	yes	yes	yes	0.752481	12.1963	15.2815	2.38095	43.0229	2.6875	0.412842	0.485671	1.17641	0.563343	0.0109358	0.0137902
F	3	38	yes	yes	yes	0.587038	7.36234	7.65092	0	42.4242	3.5	0.299396	0.275234	0.9193	1.04285	0.00546608	0.00886346
F	3	39	yes	yes	yes	0.505909	8.43166	6.50703	0	41.9273	2.625	1.48573	0.628995	0.423358	1.16102	0.00464994	0.0110946
F	3	40	yes	yes	yes	0.490047	5.97715	6.18061	0	41.4058	1.95238	2.52024	1.02533	0.406838	0.803651	0.00442081	0.00723914
F	3	41	yes	yes	yes	1.16054	323.325	327.751	7.69231	39.5974	5.71429	10.1662	1.24348	0.122315	0.849132	0.234784	0.405986
F	3	42	yes	yes	yes	1.04353	9.60889	14.9499	0	40.7541	2.73333	1.01232	1.02732	1.01482	0.153064	0.010701	0.00861238
F	3	43	yes	yes	yes	0.927824	9.61652	14.4896	0	40.5364	2.10526	1.17814	1.12118	0.951651	0.187813	0.0103791	0.00929731
F	3	44	yes	yes	yes	0.738759	9.36535	11.5499	0	40.2566	3.15385	1.79841	0.980231	0.545054	0.624928	0.00825118	0.00995657
F	3	45	yes	yes	yes	0.855604	8.61905	12.0175	0	39.8773	2.4375	1.04364	0.947553	0.907929	0.416694	0.00860877	0.00883579
F	3	46	yes	yes	yes	0.751418	15.4951	11.9572	0	39.6288	2.66667	7.02705	1.19953	0.170702	0.84842	0.00856522	0.0207617
F	3	47	yes	yes	yes	0.876595	16.8104	14.0366	0	39.4711	3.33333	7.08045	1.21687	0.171864	0.818306	0.0100497	0.022125
F	3	48	yes	yes	yes	0.987482	11.6477	12.7403	0	39.2117	3.54545	3.48667	1.12017	0.321273	0.785525	0.0091219	0.0136431
F	3	49	yes	yes	yes	0.664272	8.46045	10.988	0	38.8963	3	1.42886	1.13806	0.796484	0.28661	0.00787175	0.00914316
F	3	50	yes	yes	yes	1.02453	11.7731	12.2497	0	38.3103	3.45455	2.83493	0.969233	0.34189	0.945158	0.00877993	0.0145757
F	3	51	yes	yes	yes	1.08291	13.9996	15.5337	0	38.1654	4.22222	1.28153	0.743725	0.580341	0.915021	0.0111258	0.0166111
F	3	52	yes	yes	yes	1.25391	15.4268	16.1613	0	37.5358	3.45455	0.961253	0.490555	0.510329	1.13791	0.011527	0.017011
F	3	53	yes	yes	yes	0.979304	10.2526	14.4799	0	37.2146	2.84615	1.94012	1.21736	0.627465	0.40588	0.0103821	0.010609
F	3	54	yes	yes	yes	1.2602	21.5094	20.0333	0	36.9963	5.28571	2.17968	0.543424	0.249313	1.43683	0.0143487	0.0272418
F	3	55	yes	yes	yes	1.3682	20.9517	18.3646	0	36.4409	6	3.32596	0.833583	0.250629	1.17847	0.0131471	0.0270126
F	3	56	yes	yes	no	1.61219	15.2169	21.1903	0	35.8138	4	2.01806	1.37131	0.679517	0.168824	0.0151866	0.0155274
F	3	57	yes	no	no	2.14516	20.5486	29.279	8.57143	35.8756	5.14286	2.42151	1.53492	0.63387	0.0383812	0.0209671	0.0197739
F	3	58	yes	no	no	1.98731	22.2083	28.0917	5.71429	35.6954	4.5	1.49639	0.845166	0.564803	0.785303	0.0200967	0.0235971
F	3	59	yes	no	no	1.65963	19.3516	25.8593	5.88235	35.5655	5.83333	3.43343	1.57737	0.459416	0.241973	0.0185572	0.0209979
F	3	60	yes	no	no	0	0	0	0	0	0	0	0	0	0	0	0
G	1	1	no	no	no	0	0	0	0	0	0	0	0	0	0	0	0
G	1	2	no	no	no	11.0398	257.455	184.186	83.3333	45.7056	4	5.39771	2.66929	0.494523	1.49366e-28	0.127879	0.346312
G	1	3	yes	no	no		0			29.8805	1
G	1	4	yes	no	no		62	124	100	32.7869	2		0	0	3.38174e-28	0	0
G	1	5	yes	no	no		573.103	1599.99	100	30.9243	9	1.19951	1.14716	0.956359	2.46272e-31	1.54	0.446
G	1	6	yes	no	no	5.85761	424.593	764.938	72.7273	28.9482	9	1.55324	1.99852	1.28668	0.38974	0.549927	0.383642
G	1	7	yes	no	no	3.59656	376.069	147.363	66.6667	27.2124	8	0.361999	0.355274	0.981424	0.639569	0.114146	0.0750875
G	1	8	yes	no	no	6.22592	340.139	327.285	70	30.8791	8.5	1.16552	0.953784	0.818336	0.16375	0.240821	0.232515
G	1	9	yes	no	no	7.68784	271.813	94.6883	70.5882	38.7069	18	2.1938	0.176406	0.0804111	2.16522	0.0675162	0.373352
G	1	10	yes	no	no	1.16882	182.061	207.812	18	53.0432	6.5	1.23562	0.841119	0.680728	0.730836	0.148384	0.216961
G	1	11	yes	yes	no	0.306129	29.9427	3.59211	0	63.6642	6.3	2.56056	0.194206	0.0758453	1.9416	0.00231062	0.0418849
G	1	12	yes	yes	yes	0.322356	9.6768	3.49892	0	67.085	3.19048	1.30639	0.186819	0.143004	1.85303	0.00247467	0.0134431
G	1	13	yes	yes	yes	0.458125	3.04334	3.12485	0	68.7639	1.27778	0.875488	0.729718	0.833499	0.49816	0.00222446	0.00364466
G	1	14	yes	yes	yes	0.241617	2.2467	1.86295	0	69.2655	1.40816	0.866109	0.462553	0.534059	1.0729	0.00132561	0.00285215
G	1	15	yes	yes	yes	0.312162	2.41747	1.97037	0	69.0852	1.32692	0.533294	0.3689	0.691739	1.01578	0.00140299	0.00305553
G	1	16	yes	yes	yes	0.240823	3.39613	1.76569	0	68.8967	1.32692	0.848203	0.160316	0.189006	1.78913	0.00125624	0.00468025
G	1	17	yes	yes	yes	0.240785	3.60447	1.96992	0	68.175	1.54545	0.900896	0.220166	0.244386	1.70734	0.00140201	0.00494904
G	1	18	yes	yes	yes	0.233896	2.50035	2	0	68.0113	1.7	3.0166	1.29533	0.429399	0.3889	0.00142473	0.00325294
G	1	19	yes	yes	yes	0.266036	3.26351	2.08763	0	67.1318	1.28302	0.56476	0.388367	0.687668	1.05931	0.00147985	0.00426984
G	1	20	yes	yes	yes	0.30125	3.95939	2.06062	0	66.4207	1.53488	4.28557	0.541572	0.126371	1.50966	0.00146432	0.00541366
G	1	21	yes	yes	yes	0.259443	5.82588	2.30489	0	65.4692	1.9697	2.76318	0.387261	0.140151	1.65864	0.00162431	0.00796791
G	1	22	yes	yes	yes	0.246163	292.324	436.998	12.7273	60.1366	1.96667	0.674468	0.651492	0.965935	0.632006	0.311819	0.295569
G	1	23	yes	yes	yes	0.227507	2.87883	1.77591	0	64.1362	1.43243	2.59255	0.907448	0.350022	1.34523	0.00126533	0.00384415
G	1	24	yes	yes	yes	0.342815	8.41635	3.13153	0	63.0862	2.86364	0.737208	0.0862782	0.117034	1.99732	0.00222052	0.0117484
G	1	25	yes	yes	yes	0.369586	10.443	2.92927	0	62.3104	3.5	2.58318	0.249117	0.0964381	1.82699	0.00207284	0.0146548
G	1	26	yes	yes	yes	0.278028	2.82843	2.68328	0	60.9756	1.74286	0.505954	0.34384	0.679587	1.12279	0.00191279	0.00355076
G	1	27	yes	yes	yes	0.304654	5.47073	3.15691	0	60.4189	1.875	6.23604	1.14613	0.183792	0.868004	0.00224507	0.00742718
G	1	28	yes	yes	yes	0.271298	35.1902	35.3896	1.75439	58.9705	2.10714	0.555327	0.644392	1.16038	0.283134	0.0249987	0.0265945
G	1	29	yes	yes	yes	0.369734	4.53951	2.84149	0	58.451	1.75	0.555682	0.203132	0.365554	1.72377	0.00202379	0.00619624
G	1	30	yes	yes	no	0.366088	6.26726	3.6645	0	57.3537	2.71429	1.20364	0.421812	0.350446	1.39627	0.00259019	0.00820247
G	1	31	yes	yes	no	0.765955	13.2418	6.76891	0	55.7676	4.66667	1.45856	0.374259	0.256595	1.55048	0.00480782	0.0181028
G	1	32	yes	yes	no	0.826797	46.6382	8.96082	0	55.1434	2.89474	5.6046	0.70482	0.125757	1.33508	0.00597806	0.0633743
G	1	33	yes	yes	no	0.44743	9.45958	3.51542	0	68.0522	3.2381	1.90343	0.537823	0.282554	1.32764	0.00249359	0.0126675
G	1	34	yes	yes	no	0.309046	5.12043	3.01511	0	66.9242	1.91429	1.45309	0.527415	0.362961	1.28855	0.00214443	0.00690542
G	1	35	yes	yes	yes	0.483659	3.65111	3.61195	0	66.285	1.375	0.797524	0.710672	0.891097	0.53931	0.00257353	0.00454973
G	1	36	yes	yes	yes	0.701292	3.51933	5.10204	0	65.8551	1.29412	0.154505	0.250623	1.6221	0.250477	0.00363516	0.00347062
G	1	37	yes	yes	yes	0.581089	44.3123	45.2604	1.5873	64.5909	2.03125	0.526267	0.613545	1.16584	0.231234	0.0319912	0.032732
G	1	38	yes	yes	yes	0.473743	494.286	543.232	11.3208	55.4678	2.5	1.66667	0.714659	0.428794	1.08262	0.387799	0.603898
G	1	39	yes	yes	yes	0.450683	5.87743	3.93388	0	62.4308	1.9375	1.03162	0.510569	0.494919	1.1375	0.00279069	0.00764242
G	1	40	yes	yes	yes	0.585894	12.8801	5.93513	0	62.6243	3.9375	3.26513	0.552228	0.169129	1.4374	0.00420068	0.0174363
G	1	41	yes	yes	yes	0.614476	21.7875	5.46504	0	61.3888	4.06667	5.49525	0.592427	0.107807	1.47874	0.00387838	0.0297782
G	1	42	yes	yes	yes	0.982349	38.2641	8.00391	0	64.8659	6.5	6.61929	0.409324	0.0618381	1.71128	0.00561562	0.0533269
G	1	43	yes	yes	no	1.25949	27.4095	11.9784	0	55.0128	6.875	3.64038	0.557669	0.15319	1.47705	0.00851016	0.0374305
G	1	44	yes	no	no	0	0	0	0	0	0	0	0	0	0	0	0
G	2	1	no	no	no	0	0	0	0	0	0	0	0	0	0	0	0
G	2	2	yes	no	no	0	630.996	1130.46	100	39.0286	6	1.01302	1.96274	1.93751	2.56949e-32	0.920371	0.790676
G	2	3	yes	no	no	0	0	0	0	0	0	0	0	0	0	0	0
G	2	4	yes	no	no	0.391111	289.104	312.349	7.5	56.2133	1.83333	1.06508	0.927243	0.870588	1.05942	0.222325	0.234191
G	2	5	yes	no	no	0.232591	5.83077	2.6979	0	62.5168	2.21429	1.14551	0.24244	0.211644	1.75104	0.00191657	0.00805453
G	2	6	yes	no	no	0.163945	14.2709	2.07666	0	64.894	5	2.31764	0.160622	0.0693041	1.95691	0.00138855	0.0200159
G	2	7	yes	no	no	0.320386	6.47727	2.52262	0	66.8907	2.39286	5.30112	0.581406	0.109676	1.48604	0.0017869	0.00898714
G	2	8	yes	no	no	0.240569	2.89299	1.98502	0	67.8124	1.28302	3.57064	1.3736	0.384692	0.384637	0.00141165	0.0038395
G	2	9	yes	no	no	0.310614	2.90507	2.21258	0	67.8869	1.47826	3.49251	1.5325	0.438796	0.13605	0.00157404	0.00373779
G	2	10	yes	no	no	0.317444	3.5288	2.35632	0	67.6864	1.33333	3.2307	1.04915	0.324744	0.781402	0.00167861	0.00477509
G	2	11	yes	no	no	0.241587	3.62954	2.29624	0	67.0335	1.31373	1.82713	0.584599	0.319954	1.22805	0.00163256	0.00485563
G	2	12	yes	no	no	0.314139	6.74989	3.70447	0	66.2163	1.78378	2.0909	0.696447	0.333086	1.15924	0.00263975	0.00923908
G	2	13	yes	no	no	0.468732	13.3382	4.16083	0	65.5418	3.42105	5.37363	0.4525	0.0842075	1.6825	0.00296131	0.0187092
G	2	14	yes	no	no	0.335039	21.0483	2.87368	0	62.1363	2.52	3.11767	0.200445	0.0642932	1.89032	0.0019594	0.0294985
G	2	15	yes	no	no	0.239145	5.43287	1.91628	0	62.6959	1.82353	2.56989	0.274243	0.106714	1.81057	0.00134611	0.00741303
G	2	16	yes	no	no	0.196677	3.15326	1.83162	0	62.5476	1.61538	0.887273	0.275779	0.310817	1.5617	0.00130248	0.00427678
G	2	17	yes	no	no	0.226937	4.56904	2.04939	0	61.7076	1.69444	2.25865	0.281619	0.124684	1.76678	0.00145186	0.00627339
G	2	18	yes	no	no	0.251707	3.42588	2.14476	0	60.7308	1.2449	1.32194	0.676171	0.511498	0.953754	0.0015203	0.00446828
G	2	19	yes	yes	no	0.285315	7.75536	2.4564	0	59.7272	2.22222	0.918615	0.115734	0.125987	1.94688	0.00173154	0.0108255
G	2	20	yes	yes	yes	0.364085	137.065	198.636	3.7037	57.5086	3.5	0.928343	0.946674	1.01975	0.294592	0.141775	0.139889
G	2	21	yes	yes	yes	0.407822	6.86371	3.49436	0	57.2143	2.41667	0.801675	0.25358	0.316313	1.56532	0.00246809	0.00916372
G	2	22	yes	yes	yes	0.444704	9.3735	4.25136	0	55.7489	3.4375	1.13788	0.265597	0.233413	1.7275	0.00301174	0.0128669
G	2	23	yes	yes	yes	0.444028	12.0887	5.26343	0	54.2086	1.77419	0.814739	0.153702	0.188651	1.83141	0.00373848	0.0167775
G	2	24	yes	yes	yes	0.439978	11.7153	7.48331	0	53.277	3.11765	5.69193	1.5232	0.267607	0.428067	0.00533296	0.0158266
G	2	25	yes	yes	yes	0.953678	269.879	422.636	17.2414	50.9528	2.53333	0.487547	0.755897	1.55041	0.655206	0.304104	0.284488
G	2	26	yes	yes	yes	0.357167	4.93208	3.99018	0	52.1984	1.85714	0.730097	0.431479	0.590988	1.16643	0.00284281	0.0062301
G	2	27	yes	yes	yes	0.620303	10.0547	6.39375	0	51.3681	3.64286	0.497529	0.154455	0.310445	1.71998	0.00453458	0.0132087
G	2	28	yes	yes	yes	0.55398	4.72545	5.62139	0	50.6304	1.82143	0.849935	0.854791	1.00571	0.30769	0.00401436	0.00547655
G	2	29	yes	yes	yes	0.447997	6.89997	5.18239	0	50.0634	2.77778	0.464729	0.237638	0.511347	1.4565	0.00369316	0.00906045
G	2	30	yes	yes	yes	0.30351	7.329	5.51513	0	49.3885	1.88462	1.30957	0.494988	0.377977	1.34994	0.00393824	0.00968324
G	2	31	yes	yes	yes	0.74288	10.3574	12.9583	2.08333	48.579	2.88235	0.334687	0.294021	0.878496	0.910674	0.00924907	0.0112628
G	2	32	yes	yes	yes	1.20653	20.4729	34.5882	14.8936	47.6127	2.66667	0.0865608	0.163301	1.88655	0.105185	0.0247204	0.0161144
G	2	33	yes	yes	yes	0.790243	6.09536	8.52107	0	47.1209	2.35	0.270524	0.38401	1.41951	0.407985	0.00609181	0.00629339
G	2	34	yes	yes	yes	1.12129	30.6472	53.6065	30.4348	46.9718	4.27273	0.0983457	0.172151	1.75047	0.244837	0.0383222	0.0220256
G	2	35	yes	yes	yes	0.879622	20.1126	33.5195	11.1111	46.143	2.55556	0.155933	0.265621	1.70343	0.200034	0.0239689	0.0164162
G	2	36	yes	yes	yes	0.78613	18.2479	27.5745	4.44444	45.6818	2.55556	0.222483	0.329594	1.48143	0.361449	0.0197181	0.0174971
G	2	37	yes	yes	yes	0.878726	24.4862	31.2279	11.3636	45.7922	3.75	0.414965	0.500833	1.20693	0.529712	0.0223339	0.0273264
G	2	38	yes	yes	no	1.06803	23.3262	32.9407	11.3636	45.0255	3.46154	0.310719	0.375165	1.20741	0.620376	0.0235611	0.0240957
G	2	39	yes	yes	yes	1.24701	18.8637	30.7867	4.54545	44.6517	3.75	0.147925	0.254392	1.71974	0.215014	0.0220207	0.0159955
G	2	40	yes	yes	yes	1.0976	14.7415	19.2318	4.65116	44.125	4	0.629738	0.691725	1.09843	0.400063	0.0137404	0.0155343
G	2	41	yes	yes	yes	1.50391	25.8957	33.8519	6.97674	43.6292	4	0.61989	0.571842	0.92249	0.680348	0.0242035	0.0278642
G	2	42	yes	yes	yes	1.85592	19.5261	23.1887	2.38095	43.2451	4.3	0.751619	0.542597	0.721905	0.968262	0.0165934	0.0228168
G	2	43	yes	yes	yes	1.8956	41.7833	20.9613	4.44444	45.6063	7.66667	2.34755	0.458416	0.195274	1.53443	0.0148464	0.0567782
G	2	44	yes	yes	yes	2.09615	34.6917	25.0511	6.66667	46.2715	9.2	1.22702	0.481434	0.392359	1.34487	0.0178433	0.0455457
G	2	45	yes	yes	yes	2.06941	60.4092	36.5609	20	42.5061	6.83333	2.47442	0.368819	0.149053	1.79123	0.026123	0.0826889
G	2	46	yes	yes	yes	3.78387	219.187	311.773	31.7073	41.2993	7	1.89664	1.21274	0.639416	0.340644	0.223193	0.225453
G	2	47	yes	yes	no	4.47957	65.129	48.1673	26.6667	46.6437	9.2	0.980265	0.410776	0.419046	1.41027	0.0343784	0.0851282
G	2	48	yes	no	no	0	0	0	0	0	0	0	0	0	0	0	0
G	3	1	no	no	no	3.22859	48.9405	24.7207	11.1111	64.8585	5.5	1.87679	1.50244	0.800539	3.80826e-30	0.0182071	0.0335783
G	3	2	no	no	no	0	0	0	0	0	0	0	0	0	0	0	0
G	3	3	yes	no	no	0	0	0	0	0	0	0	0	0	0	0	0
G	3	4	yes	no	no		0			69.5249	1
G	3	5	yes	no	no	0.329105	121.78	156.485	5.55556	62.7967	4	1.05135	1.00717	0.957969	0.501523	0.111687	0.135804
G	3	6	yes	no	no	0.163581	114.2	118.45	1.92308	66.7618	4.41667	0.576368	0.57304	0.994225	0.188903	0.0838428	0.0824127
G	3	7	yes	no	no	0.275974	1.65831	2	0	69.7269	1.14286	0.496336	0.76577	1.54285	1.33867e-24	0.00154919	0.002
G	3	8	yes	no	no	0	0	0	0	0	0	0	0	0	0	0	0
G	3	9	yes	no	no	0	0	0	0	0	0	0	0	0	0	0	0
G	3	10	yes	no	no	0	0	0	0	0	0	0	0	0	0	0	0
G	3	11	yes	no	no	0.442636	478.749	595.691	33.3333	58.6207	2.42857	1.55565	1.04318	0.670576	3.37015e-31	0.42252	0.43055
G	3	12	yes	yes	no	0.520728	381.716	493.782	18.1818	59.3036	1.56	1.35574	1.80959	1.33476	0.223078	0.353982	0.418835
G	3	13	yes	yes	yes	0.325181	266.591	396.084	12.5	65.3812	1.475	1.17184	1.21987	1.04099	0.152449	0.282606	0.268231
G	3	14	yes	yes	yes	0.267456	5.66869	2	0	68.3211	1.78947	1.21185	0.274484	0.226499	1.65001	0.00139781	0.00766473
G	3	15	yes	yes	yes	0.249614	3.46217	1.7581	0	67.2151	1.52273	1.11965	0.375155	0.335066	1.41709	0.00124354	0.00465084
G	3	16	yes	yes	yes	0.249298	3.67419	2	0	66.2841	1.55814	0.669727	0.234371	0.349951	1.50381	0.00141454	0.00487953
G	3	17	yes	yes	yes	0.307258	9.91246	15.657	3.1746	64.8408	2.2069	0.178919	0.102938	0.575331	0.707429	0.011159	0.00868361
G	3	18	yes	yes	yes	0.275167	7.47255	2.42384	0	64.3246	2.16667	1.00895	0.106352	0.105408	1.96894	0.00172229	0.0105285
G	3	19	yes	yes	yes	0.245848	4.75195	2.07908	0	63.6321	2.03226	1.74684	0.3781	0.216448	1.58617	0.00146761	0.00646452
G	3	20	yes	yes	yes	0.289538	5.68883	2.06351	0	62.4752	2.03226	2.22162	0.246401	0.11091	1.79867	0.00145295	0.00780825
G	3	21	yes	yes	yes	0.287865	3.59043	2.25093	0	61.3394	1.84848	1.61535	0.453794	0.280926	1.40148	0.00159873	0.00476901
G	3	22	yes	yes	yes	0.288187	7.78774	2.62969	0	60.1122	3	2.29277	0.240995	0.105111	1.85112	0.00185286	0.0108165
G	3	23	yes	yes	yes	0.283063	7.97843	4.69776	0	58.724	2.36	1.17949	0.342078	0.290023	1.52625	0.00333781	0.0107384
G	3	24	yes	yes	yes	0.53807	14.6767	5.03559	0	56.9677	3.35294	2.84537	0.322621	0.113384	1.75993	0.00355285	0.0204307
G	3	25	yes	yes	yes	0.782391	8.53915	6.58925	0	55.4474	2.94737	1.83835	0.655829	0.356748	1.14728	0.00469644	0.0111902
G	3	26	yes	yes	yes	0.732335	7.2013	7.54858	0	54.7575	2.25	1.55503	1.01115	0.650244	0.493385	0.00538813	0.00873252
G	3	27	yes	yes	yes	0.363875	7.60523	3.94299	0	53.6619	2.45455	1.30385	0.251144	0.192618	1.72467	0.00279617	0.0103195
G	3	28	yes	yes	yes	0.530869	12.0831	9.77438	0	52.6229	4.07692	1.31174	0.689396	0.525558	0.960585	0.00696836	0.0157141
G	3	29	yes	yes	yes	0.193371	5.08687	2.05913	0	51.5429	2.125	2.66045	0.370286	0.139181	1.67875	0.00143683	0.00680942
G	3	30	yes	yes	yes	0.206365	5.27039	2.22711	0	50.7379	2.04	1.39655	0.185084	0.13253	1.87177	0.00157428	0.00725714
G	3	31	yes	yes	yes	0.239997	5.82464	2.40747	0	50.0233	2.17391	0.839581	0.1492	0.177708	1.87508	0.00169984	0.00801519
G	3	32	yes	yes	yes	0.384344	9.36697	4.77842	0	49.266	2.45	2.13128	0.518067	0.243078	1.46016	0.00339587	0.0128439
G	3	33	yes	yes	no	0.42256	9.11841	4.97494	0	48.6047	2.04167	10.446	1.12625	0.107816	0.969444	0.00355192	0.0126353
G	3	34	yes	yes	yes	0.562702	8.1572	5.8782	0	47.8644	2.66667	1.18995	0.448632	0.377016	1.38257	0.00419043	0.01081
G	3	35	yes	yes	yes	0.730234	7.82423	6.5806	0	47.1257	1.95833	1.20184	0.577747	0.480718	1.14691	0.0046898	0.00996399
G	3	36	yes	yes	yes	0.483614	7.07254	7.27858	0	46.598	2.3	2.27001	1.40068	0.617038	0.235323	0.00520334	0.00874672
G	3	37	yes	yes	yes	0.648115	6.7593	6.59293	0	46.0445	2.70588	0.830692	0.452791	0.545077	1.20923	0.00470933	0.00843058
G	3	38	yes	yes	yes	0.54815	6.7586	7.72873	0	45.5626	1.76923	1.43716	1.08653	0.756026	0.349308	0.0055235	0.00793382
G	3	39	yes	yes	yes	0.531227	8.47643	6.23042	0	44.994	2.5	1.19122	0.442116	0.371146	1.39624	0.00444213	0.0111622
G	3	40	yes	yes	yes	0.529285	7.40957	7.87978	0	44.5309	2.04545	1.09648	0.695453	0.634259	0.875051	0.00563617	0.00910887
G	3	41	yes	yes	yes	0.793858	10.2654	10.6967	0	44.1309	2.75	1.77681	1.11594	0.628055	0.480263	0.00764857	0.0125788
G	3	42	yes	yes	yes	0.627754	16.3606	13.8839	0	43.5619	3.30769	3.48016	1.14328	0.328513	0.759246	0.0098968	0.0206399
G	3	43	yes	yes	yes	1.17939	10.3459	15.269	0	42.5968	3.07143	0.30527	0.3449	1.12982	0.710793	0.0109243	0.00999163
G	3	44	yes	yes	yes	1.19697	11.3077	16.3588	0	42.2111	3.81818	0.326565	0.451052	1.3812	0.391226	0.0117106	0.0114132
G	3	45	yes	yes	yes	1.24416	12.1137	17.9103	2.43902	41.7869	3.5	0.415897	0.46051	1.10727	0.644563	0.0128217	0.0117596
G	3	46	yes	yes	yes	1.35193	25.135	28.4289	12.5	41.3168	3.41667	1.01786	0.726524	0.713775	0.798682	0.020337	0.0296357
G	3	47	yes	yes	yes	1.24469	12.831	15.6333	0	40.3967	3.41667	1.59953	1.15224	0.720361	0.318913	0.011195	0.0145384
G	3	48	yes	yes	yes	1.28482	15.9057	17.13	0	40.7304	5	1.06318	0.597592	0.562079	1.11296	0.0122684	0.0193929
G	3	49	yes	yes	yes	1.4774	14.031	18.9947	2.5	40.2658	3.72727	0.450252	0.451036	1.00174	0.735462	0.0136007	0.0148895
G	3	50	yes	yes	yes	1.55285	21.9457	21.7159	2.63158	39.6556	7.8	1.06228	0.519539	0.48908	1.26004	0.0155608	0.027428
G	3	51	yes	yes	yes	2.15074	17.4999	25.864	5.26316	38.9468	4.875	0.537146	0.632746	1.17798	0.418896	0.018531	0.017162
G	3	52	yes	yes	yes	1.98503	36.4121	35.4846	13.1579	38.7712	6.5	1.62782	0.789567	0.485047	0.944651	0.0254063	0.0458879
G	3	53	yes	yes	yes	2.21482	48.4505	40.0419	13.5135	37.6449	5.42857	3.16752	0.826326	0.260874	1.13196	0.0286929	0.0640836
G	3	54	yes	yes	no	2.5937	46.1089	66.8337	28.5714	36.4237	6	0.554558	0.585979	1.05666	0.628331	0.047946	0.0468461
G	3	55	yes	no	no	3.28185	39.7503	48.2908	40	36.083	7.2	1.326	0.813439	0.613454	0.813353	0.0346155	0.0455127
G	3	56	yes	no	no	4.38332	49.6888	56.7934	48.5714	35.7249	9	0.886672	0.601103	0.677931	0.944483	0.0407452	0.0592296
G	3	57	yes	no	no	4.14039	32.5241	52.8983	47.0588	35.4335	7	0.5078	0.612705	1.20659	0.445919	0.0379645	0.0280275
G	3	58	yes	no	no	4.42291	45.1794	82.4457	52.9412	35.0936	7	0.183896	0.32967	1.7927	0.124874	0.0591746	0.0286826
G	3	59	yes	no	no	2.39077	50.4334	52.3089	19.4444	36.1363	7.4	0.632677	0.310575	0.49089	1.36556	0.0374936	0.0609834
G	3	60	yes	no	no	0	0	0	0	0	0	0	0	0	0	0	0
B	1	1	no	no	no	0	0	0	0	0	0	0	0	0	0	0	0
B	1	2	no	no	no	0	0	0	0	0	0	0	0	0	0	0	0
B	1	3	no	no	no	0	0	0	0	0	0	0	0	0	0	0	0
B	1	4	yes	no	no	2.82772	317.751	312.19	9.67742	59.1257	5.5	0.608415	0.566925	0.931807	0.490088	0.218219	0.288898
B	1	5	yes	no	no	0	0	0	0	0	0	0	0	0	0	0	0
B	1	6	yes	no	no	0	0	0	0	0	0	0	0	0	0	0	0
B	1	7	yes	no	no	1.07292	265.987	281.657	10	54.0865	4.5	0.508784	0.809757	1.59155	1.03989	0.199278	0.203545
B	1	8	yes	no	no	0.361488	18.0597	3.51699	0	66.9213	5.5	1.8812	0.191661	0.101882	1.91927	0.00239952	0.025147
B	1	9	yes	no	no	0.193718	329.13	382.371	20	59.0657	1.57143	3.07221	2.35072	0.765156	6.13045e-30	0.285002	0.42165
B	1	10	yes	no	no	0.186022	170.052	178.495	4.34783	66.7718	1.33333	0.313917	0.272677	0.868628	0.118585	0.126282	0.12476
B	1	11	yes	no	no	0.218176	3.49945	1.39326	0	69.0437	1.32692	1.69244	0.216483	0.127912	1.80962	0.000990517	0.00484578
B	1	12	yes	no	no	0.224827	104.498	151.212	3.07692	68.3836	1.42553	0.730164	0.819319	1.1221	0.228346	0.107755	0.106007
B	1	13	yes	no	no	0.23469	1.344	1.57181	0	69.4118	1.02985	0.313879	0.198047	0.630965	1.03767	0.00111892	0.00150679
B	1	14	yes	no	no	0.235525	2.10829	1.52277	0	69.6402	1.07692	0.926834	0.167014	0.180198	1.70081	0.00108387	0.00277149
B	1	15	yes	no	no	0.21412	100.949	145.536	3.0303	68.6614	1.17241	0.683558	0.758758	1.11001	0.27315	0.103698	0.102759
B	1	16	yes	no	no	0.235936	104.274	151.39	3.07692	68.5679	1.09836	0.689896	0.78308	1.13507	0.253851	0.107882	0.105409
B	1	17	yes	yes	no	0.190189	12.3326	12.3127	1.47059	69.8638	1.22807	0.505844	0.510595	1.00939	0.248316	0.00870451	0.00921785
B	1	18	yes	yes	yes	0.232829	401.781	556.663	19.2308	58.5937	1.55	0.129241	0.137956	1.06743	0.853116	0.400712	0.365283
B	1	19	yes	yes	yes	0.232761	249.188	343.781	16.129	63.8808	2.13333	0.306011	0.365709	1.19509	0.625969	0.246313	0.225675
B	1	20	yes	yes	yes	0.377628	525.78	301.944	12.5	54.9451	2.2	3.70752	2.27579	0.613831	6.98384e-31	0.213579	0.213862
B	1	21	yes	yes	yes	0.224371	344.99	262.099	9.375	62.5038	1.78947	0.743894	0.679759	0.913785	0.386016	0.187319	0.347194
B	1	22	yes	yes	yes	0.396616	344.131	386.511	11.1111	63.3245	1.52632	2.14712	1.18502	0.551911	0.657367	0.275693	0.412875
B	1	23	yes	yes	yes	0.464419	279.617	456.756	28.5714	62.1459	1.4	0.35565	0.553198	1.55546	0.632257	0.32689	0.275115
B	1	24	yes	yes	yes	0.312283	144.119	181.289	4.47761	67.6124	1.65854	0.655804	0.711737	1.08529	0.17794	0.128846	0.125247
B	1	25	yes	yes	yes	0.233275	3.99832	1.81497	0	69.1152	1.725	0.632278	0.0719967	0.113869	1.98811	0.00129224	0.00553891
B	1	26	yes	yes	yes	0.236618	3.62362	2.11604	0	68.4403	1.61905	0.449754	0.0738686	0.164242	1.93357	0.00150621	0.00494218
B	1	27	yes	yes	yes	0.241919	2.97902	1.8768	0	68.034	1.61905	1.01402	0.3193	0.314886	1.50058	0.00133288	0.00396434
B	1	28	yes	yes	yes	0.249004	3.92217	1.92275	0	67.2083	1.36735	0.934505	0.200201	0.214232	1.74275	0.00136165	0.00531353
B	1	29	yes	yes	yes	0.239363	3.44307	2.2563	0	66.4375	1.36735	0.850906	0.221383	0.260174	1.64171	0.00160535	0.00461921
B	1	30	yes	yes	yes	0.513969	18.5339	3.91578	0	66.4534	2.7	2.34398	1.52856	0.652121	0.502931	0.00243168	0.0232937
B	1	31	yes	yes	yes	0	0	0	0	0	0	0	0	0	0	0	0
B	1	32	yes	yes	no	0	0	0	0	0	0	0	0	0	0	0	0
B	1	33	yes	yes	no	0	0	0	0	0	0	0	0	0	0	0	0
B	1	34	yes	yes	no	0	0	0	0	0	0	0	0	0	0	0	0
B	1	35	yes	yes	yes	0	0	0	0	0	0	0	0	0	0	0	0
B	1	36	yes	yes	yes	0	0	0	0	0	0	0	0	0	0	0	0
B	1	37	yes	yes	yes	0	0	0	0	0	0	0	0	0	0	0	0
B	1	38	yes	yes	yes	0.232288	285.936	321.97	10.7143	64.3039	1.56757	0.914286	0.83893	0.91758	0.501301	0.228692	0.265209
B	1	39	yes	yes	yes	0.224543	2.72987	1.53393	0	69.3073	1.76923	1.23027	0.174919	0.142179	1.83656	0.00109191	0.00373461
B	1	40	yes	yes	yes	0.237509	82.8704	119.298	3.07692	68.1056	1.04688	0.644942	0.739121	1.14603	0.240682	0.0850129	0.0845345
B	1	41	yes	yes	no	0.24915	104.757	106.559	1.49254	67.2025	1.19298	0.400148	0.230778	0.576732	0.0571652	0.0753539	0.0750625
B	1	42	yes	no	no	0.251741	4.89534	1.557	0	67.47	2.23333	1.15199	0.0891248	0.0773659	2.01866	0.00109587	0.00679613
B	1	43	yes	no	no	0.209736	2.61599	1.4771	0	66.6556	1.675	1.05013	0.176689	0.168254	1.74199	0.00104892	0.00353656
B	1	44	yes	no	no	0.251773	113.243	162.581	4.83871	64.9109	3.36842	0.78999	0.869275	1.10036	0.22144	0.115901	0.116003
B	1	45	yes	no	no	0	0	0	0	0	0	0	0	0	0	0	0
B	2	1	no	no	no	5.30114	71.5901	69.5701	14.2857	63.86	4.5	0.82574	0.964654	1.16823	3.11899e-29	0.0464789	0.0973853
B	2	2	yes	no	no	6.78954	216.43	146.773	60	48.2759	7	2.00671	1.32214	0.658861	3.49904e-29	0.068574	0.300342
B	2	3	yes	no	no	0	0	0	0	0	0	0	0	0	0	0	0
B	2	4	yes	no	no	2.76187	450.784	334.033	15	54.6665	5.75	3.36853	1.09507	0.325088	1.32678	0.232369	0.380218
B	2	5	yes	no	no	0.167087	2.84312	1.20605	0	69.646	1.33333	5.0153	2.63697	0.525786	9.20899e-27	0.000713506	0.00391733
B	2	6	yes	no	no	0	0	0	0	0	0	0	0	0	0	0	0
B	2	7	yes	no	no	0	0	0	0	0	0	0	0	0	0	0	0
B	2	8	yes	no	no	0	0	0	0	0	0	0	0	0	0	0	0
B	2	9	yes	no	no	0	0	0	0	0	0	0	0	0	0	0	0
B	2	10	yes	no	no	0	0	0	0	0	0	0	0	0	0	0	0
B	2	11	yes	no	no	0	0	0	0	0	0	0	0	0	0	0	0
B	2	12	yes	no	no	0	0	0	0	0	0	0	0	0	0	0	0
B	2	13	yes	yes	no	0.235877	372.712	392.766	5.26316	63.4652	1.53846	0.485603	0.231862	0.477474	2.30021e-28	0.277728	0.277079
B	2	14	yes	yes	yes	0.236833	112.699	115.167	1.81818	68.3093	1.0566	0.400774	0.274255	0.684314	0.080164	0.081439	0.0808654
B	2	15	yes	yes	yes	0.218206	2.54809	1.49509	0	68.9655	1.15	1.64364	0.34313	0.208762	1.53679	0.00106175	0.00335806
B	2	16	yes	yes	yes	0.214912	2.22987	1.38219	0	68.5162	1.47826	0.740079	0.272709	0.368486	1.47731	0.000981051	0.00296459
B	2	17	yes	yes	yes	0.212966	2.36669	1.42473	0	67.8214	1.23636	0.870868	0.244905	0.28122	1.58761	0.00101147	0.00316428
B	2	18	yes	yes	yes	0.231094	2.51916	2.04495	0	67.2016	1.39583	1.50172	0.278364	0.185363	1.57901	0.00145564	0.00326834
B	2	19	yes	yes	yes	0.203411	3.93939	1.45644	0	66.3673	1.55814	1.88506	0.236714	0.125574	1.77711	0.00102668	0.00539589
B	2	20	yes	yes	yes	0.236602	3.41746	1.80278	0	65.5859	1.91176	0.905274	0.125465	0.138593	1.88887	0.00127786	0.00461343
B	2	21	yes	yes	yes	0.198494	3.29225	1.51825	0	64.8532	1.39535	1.15914	0.140164	0.12092	2.04426	0.00107302	0.0044707
B	2	22	yes	yes	yes	0.22358	116.832	169.812	3.33333	63.5159	1.55	0.809138	0.893266	1.10397	0.218764	0.121088	0.118348
B	2	23	yes	yes	yes	0.255708	118.975	175.495	3.44828	61.2829	2.5	0.734679	0.839399	1.14254	0.23276	0.125177	0.11838
B	2	24	yes	yes	yes	0.4102	4.5024	3.93388	0	61.5874	1.63158	0.484107	0.168538	0.348142	1.55012	0.0028032	0.0057873
B	2	25	yes	yes	yes	0.211236	1.96557	1.84391	0	61.2778	1.15094	0.143138	0.113917	0.795859	1.22124	0.00131463	0.00247142
B	2	26	yes	yes	yes	0.207022	1.30737	1.69312	0	61.0203	1.07018	0.394008	0.474966	1.20547	0.312758	0.00120709	0.00142833
B	2	27	yes	yes	yes	0.183437	3.71424	1.85947	0	60.6224	1.2766	0.939796	0.228183	0.2428	1.68416	0.00131529	0.00497193
B	2	28	yes	yes	no	0.280934	2.81346	2.28481	0	59.972	1.5	0.164817	0.0648145	0.393252	1.64143	0.00162786	0.00366081
B	2	29	yes	yes	no	0.208917	2.71846	2	0	59.4707	1.36364	0.643373	0.222195	0.34536	1.56212	0.00142451	0.00359784
B	2	30	yes	yes	no	0.390244	5.11584	5.61402	0	59.1261	1.73529	0.945068	0.685563	0.725411	0.690744	0.00400431	0.00617319
B	2	31	yes	yes	no	0.46432	133.805	186.06	3.57143	58.7064	3.41176	0.960366	1.00084	1.04214	0.167036	0.132746	0.140691
B	2	32	yes	yes	no	0.306935	2.95417	2.08893	0	67.8367	1.24074	1.62821	0.281598	0.172949	1.64243	0.00148779	0.00395546
B	2	33	yes	yes	yes	0.238728	2.65424	2.04429	0	67.5586	1.19298	0.371991	0.127165	0.34185	1.6063	0.00145395	0.00343539
B	2	34	yes	yes	yes	0.234005	2.51137	1.85864	0	66.9978	1.11667	0.0656429	0.0292042	0.444895	1.65001	0.00132274	0.00331086
B	2	35	yes	yes	yes	0.335738	4.55182	2.62851	0	67.0962	1.48889	2.27744	0.897359	0.39402	0.864844	0.00187089	0.00606891
B	2	36	yes	yes	yes	0.219495	2.91933	1.6641	0	65.4654	1.29412	2.30222	0.478901	0.208017	1.38252	0.00118078	0.00387274
B	2	37	yes	yes	yes	0.223826	1.80571	1.5	0	65.1063	1.32653	0.685107	0.296829	0.433259	1.31224	0.00106812	0.00231926
B	2	38	yes	yes	yes	0.227389	52.451	38.7087	1.63934	65.3957	1.21154	0.40707	0.560791	1.37763	0.167468	0.0273806	0.0600324
B	2	39	yes	yes	yes	0.226118	2.57622	1.87761	0	64.1745	1.35556	0.40137	0.123851	0.30857	1.7734	0.00133557	0.00335787
B	2	40	yes	yes	no	0.223213	4.57694	2.43628	0	63.69	1.75	6.39847	1.07104	0.16739	0.981004	0.00173434	0.00629321
B	2	41	yes	no	no	0	0	0	0	0	0	0	0	0	0	0	0
B	3	1	no	no	no	0	0	0	0	0	0	0	0	0	0	0	0
B	3	2	no	no	no	3.19569	453.541	699.966	30.4348	58.5457	5	0.652903	0.929465	1.42359	0.247945	0.506075	0.450006
B	3	3	yes	no	no	2.94361	61.5073	36.4198	13.3333	62.5504	6.2	2.45578	0.784537	0.319466	1.14443	0.026083	0.0843799
B	3	4	yes	no	no	7.21191	234.546	82.8734	40	52.0438	16	15.7336	2.10787	0.133973	1.51616	0.0569842	0.33868
B	3	5	yes	no	no	0	0	0	0	0	0	0	0	0	0	0	0
B	3	6	yes	no	no	0	0	0	0	0	0	0	0	0	0	0	0
B	3	7	yes	no	no	0	0	0	0	0	0	0	0	0	0	0	0
B	3	8	yes	no	no	0	0	0	0	0	0	0	0	0	0	0	0
B	3	9	yes	yes	no	0	0	0	0	0	0	0	0	0	0	0	0
B	3	10	yes	yes	yes	0	0	0	0	0	0	0	0	0	0	0	0
B	3	11	yes	yes	yes	0.232829	393.8	428.169	25	59.6176	1.93333	0.373808	0.489034	1.30825	0.338296	0.309273	0.267978
B	3	12	yes	yes	yes	0.238694	102.502	147.73	2.98507	68.5576	1.09677	0.605625	0.721556	1.19142	0.245198	0.105249	0.102789
B	3	13	yes	yes	yes	0.232792	84.7609	121.303	2.98507	68.1067	1.65854	0.668073	0.753303	1.12757	0.219305	0.0864218	0.0855952
B	3	14	yes	yes	yes	0.21453	6.74908	1.74895	0	68.6841	1.725	1.88197	0.0574285	0.030515	2.09928	0.00123953	0.0095456
B	3	15	yes	yes	yes	0.234516	4.58597	1.71037	0	67.9275	1.65854	1.04336	0.0884741	0.0847974	2.00948	0.00121687	0.00640408
B	3	16	yes	yes	yes	0.215014	3.02687	1.37069	0	67.5539	1.24074	0.855142	0.125661	0.146947	1.91123	0.0009745	0.00419685
B	3	17	yes	yes	yes	0.2104	2.31839	1.49747	0	67.0089	1.11667	1.06288	0.268738	0.252839	1.55475	0.00106151	0.00302784
B	3	18	yes	yes	yes	0.218675	1.14216	1.557	0	66.5453	1.01515	0.289005	0.224903	0.778199	0.656179	0.00110856	0.00115389
B	3	19	yes	yes	yes	0.207196	2.4806	1.50895	0	66.0242	1.32	0.900088	0.170511	0.189438	1.7776	0.00106969	0.00327901
B	3	20	yes	yes	yes	0.228616	1.59704	1.63936	0	65.5154	1.41304	0.646321	0.369931	0.572363	1.09415	0.00116815	0.00195472
B	3	21	yes	yes	yes	0.203058	1.52796	1.39194	0	64.9394	1.06557	0.798502	0.387508	0.485294	1.1118	0.000989779	0.00187388
B	3	22	yes	yes	yes	0.398878	21.7349	22.8145	2	64.7417	1.5	0.510837	0.648985	1.27043	0.26425	0.016141	0.0162008
B	3	23	yes	yes	yes	0.210077	240.411	346.139	3.44828	62.1663	1.05357	1.4444	1.14304	0.79136	0.389709	0.246895	0.242188
B	3	24	yes	yes	yes	0.257681	9.38656	2.08167	0	62.5256	1.64865	3.73686	0.234627	0.0627874	1.94535	0.00145186	0.0131435
B	3	25	yes	yes	yes	0.250516	2.90913	2.1879	0	62.4098	1.55	1.58671	0.513229	0.323454	1.29034	0.00155553	0.00375972
B	3	26	yes	yes	no	0.268707	3.16284	2.46262	0	62.3125	1.28571	1.62122	0.458421	0.282763	1.2957	0.00175012	0.00401531
B	3	27	yes	yes	no	0.220281	2.05871	1.96694	0	62.0021	1.31915	0.457883	0.248195	0.542049	1.26114	0.00140062	0.00253694
B	3	28	yes	yes	no	0.308239	8.22657	3.25929	0	62.1139	2.21429	2.9782	0.982238	0.329809	0.761939	0.00227627	0.0107015
B	3	29	yes	yes	yes	0.320842	12.6328	2.08893	0	67.1657	3.94118	2.05573	0.190695	0.0927626	1.89047	0.00137849	0.0174524
B	3	30	yes	yes	yes	0.234277	2.12152	1.46603	0	68.4633	1.41667	0.606085	0.147116	0.242731	1.71129	0.0010436	0.00282523
B	3	31	yes	yes	yes	0.235506	2.43586	1.72774	0	68.0976	1.36	0.501005	0.0876126	0.174874	1.80481	0.00123018	0.0032503
B	3	32	yes	yes	yes	0.219255	1.528	1.38219	0	67.6774	1	0.183586	0.0700019	0.381304	1.51106	0.000983813	0.00192628
B	3	33	yes	yes	yes	0.214862	2.38955	1.57634	0	67.3818	1.71795	0.5013	0.0859348	0.171424	1.8482	0.00112131	0.00319739
B	3	34	yes	yes	yes	0.231062	2.04211	1.59545	0	67.0872	1.03077	1.19873	0.345709	0.288397	1.45215	0.00113598	0.0026641
B	3	35	yes	yes	yes	0.211487	2.56751	1.45644	0	66.5651	1.36735	0.347763	0.046732	0.134379	1.91102	0.00103573	0.00349738
B	3	36	yes	yes	yes	0.220509	2.74673	1.50895	0	66.0572	1.57143	0.455808	0.0679045	0.148976	1.92546	0.00107328	0.0037509
B	3	37	yes	yes	yes	0.209021	2.5469	1.42505	0	65.6281	1.83333	0.540369	0.082201	0.15212	1.88178	0.00101337	0.00347103
B	3	38	yes	yes	yes	0.349212	19.9358	20.3977	1.6129	65.0936	2.06452	0.356548	0.402158	1.12792	0.171766	0.0144438	0.0151584
B	3	39	yes	yes	yes	0.220121	82.0485	60.2707	2	65.4887	1.10417	0.440612	0.626625	1.42217	0.213675	0.0426182	0.095708
B	3	40	yes	yes	yes	0.213916	2.06155	1.46926	0	64.0683	1.56098	0.45541	0.132264	0.290428	1.6517	0.00104335	0.00266225
B	3	41	yes	yes	yes	0.222998	2.29129	1.55329	0	63.6267	1.30612	0.281416	0.0917633	0.326077	1.69389	0.00110346	0.00301065
B	3	42	yes	yes	yes	0.221799	2.47293	1.96748	0	63.2636	1.10526	0.567485	0.296251	0.522042	1.34286	0.00140182	0.00323257
B	3	43	yes	yes	yes	0.227443	4.8402	2.24327	0	62.6284	1.5	0.520785	0.0820002	0.157455	1.92749	0.00159322	0.00667267
B	3	44	yes	yes	yes	0.21414	2.643	1.82873	0	61.8824	1.67568	0.312944	0.0981883	0.313757	1.71586	0.00130195	0.00351686
B	3	45	yes	yes	no	0.208447	3.44652	1.84391	0	61.4073	1.96774	0.811244	0.21371	0.263434	1.72607	0.00131463	0.00475923
B	3	46	yes	no	no	0.221621	3.59551	2.20605	0	61.0326	1.64865	1.4328	0.419954	0.2931	1.42779	0.00156858	0.00477866
B	3	47	yes	no	no	0.219658	3.05956	2.39444	0	60.6784	1.19608	0.285243	0.235393	0.825237	1.06866	0.00170145	0.00389843
B	3	48	yes	no	no	0.48069	6.17837	5.04891	0	60.1705	2.06897	0.579478	0.38305	0.661027	1.14295	0.00359784	0.00803048
B	3	49	yes	no	no	0	0	0	0	0	0	0	0	0	0	0	0
C	1	1	no	no	no	4.0249	164.738	47.8052	26.6667	49.8815	11.75	2.10195	0.159885	0.0760652	2.10988	0.0335525	0.232118
C	1	2	no	no	no	3.51618	299.777	213.495	26.1905	43.9736	14.6667	3.99998	0.901392	0.225349	1.11225	0.152049	0.342128
C	1	3	yes	no	no	3.50814	85.0078	41.1193	30	42.4738	7.33333	3.2174	0.731046	0.227216	1.18933	0.02766	0.115322
C	1	4	yes	no	no	0	0	0	0	0	0	0	0	0	0	0	0
C	1	5	yes	no	no		82.1547			38.4263	7	0.552738	1.15399	2.08777	1.2042e-27
C	1	6	yes	no	no		86.9262	126	100	37.8597	10	3.01215	1.69701	0.563389	6.99104e-30	0	1.19209e-07
C	1	7	yes	no	no	3.31422	172.235	36.4512	13.7931	48.3664	8.5	5.38598	1.10342	0.204869	1.85068	0.025487	0.197229
C	1	8	yes	no	no	0.479144	109.578	155.152	3.33333	63.203	6.88889	0.437018	0.562446	1.28701	0.289673	0.110621	0.112197
C	1	9	yes	no	no	0.377601	3.1427	4.52769	0	69.516	1.125	1.04063	0.781995	0.751463	1.63907e-26	0.00328959	0.00232225
C	1	10	yes	no	no	0	0	0	0	0	0	0	0	0	0	0	0
C	1	11	yes	no	no	0	0	0	0	0	0	0	0	0	0	0	0
C	1	12	yes	no	no	0	0	0	0	0	0	0	0	0	0	0	0
C	1	13	yes	no	no	0	0	0	0	0	0	0	0	0	0	0	0
C	1	14	yes	no	no	0.0258699	261.889	369.216	18.75	63.1929	1.35714	0.747987	1.43926	1.92418	0.0448945	0.266805	0.243313
C	1	15	yes	no	no	0.312814	150.229	223.154	6.77966	67.1553	1.9375	0.722827	0.827392	1.14466	0.296576	0.159148	0.151024
C	1	16	yes	no	no	0.300995	5.61855	6.76496	0	68.4637	1.68293	0.27518	0.155272	0.564256	1.0096	0.00481748	0.00638108
C	1	17	yes	no	no	0.418488	9.32051	12.3607	0	67.1657	2.23333	0.235132	0.23734	1.00939	0.616613	0.00880414	0.00986777
C	1	18	yes	no	no	0.491109	11.1619	14.9353	0	65.3113	2.32143	0.17368	0.134595	0.774959	0.797443	0.0106424	0.0118395
C	1	19	yes	no	no	0.454819	118.237	170.532	3.27869	63.69	1.65789	0.79544	0.843077	1.05989	0.289095	0.121585	0.120701
C	1	20	yes	no	no	2.32195	13.3368	19.3842	0	63.6225	2.56	0.233649	0.22142	0.947659	0.516361	0.0138161	0.0132229
C	1	21	yes	yes	no	0.30611	12.1229	12.0898	0	62.1159	2.95238	0.361884	0.215927	0.596675	1.26323	0.00861439	0.0149499
C	1	22	yes	yes	yes	0.2904	8.79434	14.2384	0	61.0163	1.64865	0.254323	0.302937	1.19115	0.201629	0.0101508	0.00734843
C	1	23	yes	yes	yes	3.21186	142.391	205.45	3.63636	58.5938	4.38462	0.816515	0.837966	1.02627	0.403872	0.146614	0.145947
C	1	24	yes	yes	yes	2.12091	11.4024	16.4987	0	58.3581	2.03448	0.171264	0.280048	1.63518	0.147997	0.011768	0.0114158
C	1	25	yes	yes	yes	2.21841	13.032	19.5798	0	57.7939	2.63636	0.573966	0.670215	1.16769	0.146145	0.0139675	0.0123678
C	1	26	yes	yes	yes	3.00349	15.3677	26.7862	1.78571	57.0456	3.16667	0.151323	0.204434	1.35098	0.0904282	0.0191101	0.0109295
C	1	27	yes	yes	yes	1.87743	15.2938	22.0739	1.85185	55.8527	3.66667	0.190004	0.272131	1.43224	0.408677	0.015748	0.0148646
C	1	28	yes	yes	yes	2.55723	16.7642	22.8226	1.81818	55.0369	4.30769	0.182165	0.258776	1.42056	0.352692	0.016286	0.0177695
C	1	29	yes	yes	yes	3.01063	17.7237	24.4069	0	54.3278	4.15385	0.320727	0.442791	1.38059	0.328924	0.0174188	0.0183981
C	1	30	yes	yes	yes	2.38385	16.7035	23.8295	0	53.2913	4.41667	0.18438	0.268252	1.45489	0.414747	0.0170101	0.0167963
C	1	31	yes	yes	yes	1.86021	33.6029	22.3589	3.92157	54.1738	3.78571	0.91628	0.411017	0.448571	1.28894	0.0159108	0.0368698
C	1	32	yes	yes	yes	2.19937	109.019	156.517	3.07692	65.9736	3.47368	0.688655	0.760624	1.10451	0.273569	0.111533	0.109643
C	1	33	yes	yes	yes	2.76139	14.1056	22.055	0	66.893	3.04545	0.107684	0.130654	1.21331	0.345936	0.0157145	0.0123047
C	1	34	yes	yes	yes	2.82202	14.9368	24.9566	0	65.9868	4.4	0.035068	0.0383756	1.09432	0.257359	0.0177744	0.0109969
C	1	35	yes	yes	no	3.10601	14.058	21.2765	0	65.2043	3.25	0.0490731	0.0757053	1.54271	0.321375	0.0151632	0.0133052
C	1	36	yes	yes	no	2.9548	118.812	171.413	3.38983	63.5224	3.26316	0.768333	0.847736	1.10335	0.276128	0.122245	0.123262
C	1	37	yes	yes	yes	3.03028	121.062	174.117	3.22581	62.5207	3.31579	0.802237	0.855201	1.06602	0.237003	0.124124	0.121783
C	1	38	yes	yes	yes	2.11267	12.4101	19.1799	0	62.3304	2.21429	0.14315	0.21278	1.48641	0.177455	0.0136741	0.0112115
C	1	39	yes	yes	yes	2.40488	14.82	22.7303	0	61.362	3.05	0.305859	0.284228	0.929278	0.301971	0.0162014	0.0131562
C	1	40	yes	yes	yes	3.20315	31.49	24.8569	1.66667	61.002	6.1	1.09292	0.514765	0.471001	1.13639	0.0177018	0.0396625
C	1	41	yes	yes	yes	3.2322	17.0404	25.5536	1.53846	65.8135	3.66667	0.0634124	0.0563544	0.888696	0.584185	0.0182086	0.0155262
C	1	42	yes	yes	yes	2.5005	13.8515	20.8703	0	65.6259	3.88235	0.318763	0.3246	1.01831	0.324191	0.0148718	0.0131289
C	1	43	yes	yes	yes	2.87024	337.884	493.873	10.5263	61.1985	4	1.14573	1.00847	0.880205	0.355607	0.352283	0.34312
C	1	44	yes	yes	yes	3.09272	118.621	174.92	3.33333	62.925	3.1	0.790593	0.869414	1.0997	0.217675	0.124731	0.118306
C	1	45	yes	yes	yes	2.39821	14.9457	19.544	0	63.4585	4.26667	0.185299	0.196603	1.06101	0.722074	0.0139307	0.0163308
C	1	46	yes	yes	yes	2.99653	123.113	176.426	3.38983	61.6889	5.54545	0.890267	0.882607	0.991396	0.319775	0.125823	0.126395
C	1	47	yes	yes	yes	2.45525	14.9644	22.3069	0	61.4775	3.58824	0.123568	0.15087	1.22095	0.404533	0.0159059	0.0142158
C	1	48	yes	yes	no	2.11254	12.9775	20.8279	0	60.6824	2.10345	0.0630808	0.0940862	1.49152	0.176424	0.0148513	0.0112018
C	1	49	yes	no	no	0	0	0	0	0	0	0	0	0	0	0	0
C	2	1	no	no	no	9.86435	304.417	247.185	60.6061	44.9756	12	1.86528	0.806241	0.432235	1.56234	0.176907	0.298844
C	2	2	yes	no	no		46.8908			32.8138	4	0.671202	0.95085	1.41664	2.2039e-28
C	2	3	yes	no	no	4.83593	103.5	47.9291	30	50.8762	6	9.06479	2.01355	0.222128	7.08618e-28	0.0351445	0.0976876
C	2	4	yes	no	no	4.17478	38.7124	28.1484	4.16667	65.3937	6.25	1.09194	0.608328	0.557107	1.53699	0.02003	0.0500624
C	2	5	yes	no	no	0	0	0	0	0	0	0	0	0	0	0	0
C	2	6	yes	no	no	0	0	0	0	0	0	0	0	0	0	0	0
C	2	7	yes	no	no	0	0	0	0	0	0	0	0	0	0	0	0
C	2	8	yes	no	no	0	0	0	0	0	0	0	0	0	0	0	0
C	2	9	yes	yes	no	0	0	0	0	0	0	0	0	0	0	0	0
C	2	10	yes	yes	yes	0	0	0	0	0	0	0	0	0	0	0	0
C	2	11	yes	yes	yes	0	0	0	0	0	0	0	0	0	0	0	0
C	2	12	yes	yes	yes	0	0	0	0	0	0	0	0	0	0	0	0
C	2	13	yes	yes	yes	0	0	0	0	0	0	0	0	0	0	0	0
C	2	14	yes	yes	yes	0	0	0	0	0	0	0	0	0	0	0	0
C	2	15	yes	yes	yes	0	0	0	0	0	0	0	0	0	0	0	0
C	2	16	yes	yes	yes		409.658	6	0	27.2315	3	0.931162	1.49442	1.6049	4.05524e-29	0	0
C	2	17	yes	yes	yes		580.729	897.268	33.3333	31.348	6	1.94818	2.16253	1.11003	9.79456e-31	0.629114	0.638688
C	2	18	yes	yes	yes	0	0	0	0	0	0	0	0	0	0	0	0
C	2	19	yes	yes	yes	2.2224	736.182	876.875	55.5556	31.3012	4.66667	0.321484	0.554886	1.72602	0.308113	0.642509	0.875288
C	2	20	yes	yes	yes		510.826	1064.78	100	33.5089	3.5	2.13085	2.01398	0.94515	4.95319e-31	0.85784	0.554764
C	2	21	yes	yes	yes		686.036	1658	100	36.3238	7	1.20812	1.84306	1.52556	6.33799e-31	0	0
C	2	22	yes	yes	yes	0.373784	433.124	633.634	48.1481	54.7015	2.25	0.415913	0.936608	2.25194	0.183689	0.456096	0.350989
C	2	23	yes	yes	yes	1.4881	485.814	601.913	41.1765	50.8639	2.625	1.04479	1.115	1.06721	0.460997	0.428761	0.544122
C	2	24	yes	yes	yes	2.88309	152.776	226.048	6.34921	65.7828	4.0625	0.775059	0.819141	1.05688	0.253813	0.161124	0.151369
C	2	25	yes	yes	yes	4.60925	336.346	466.709	39.5349	56.7465	4.63636	0.459166	0.657597	1.43215	0.345686	0.332573	0.360219
C	2	26	yes	yes	yes	4.23311	304.722	480.082	39.5833	58.5102	6.5	0.51346	0.802622	1.56316	0.0283775	0.343059	0.291072
C	2	27	yes	yes	yes	3.71761	208.238	294.652	19.2982	63.2237	5.45455	1.19744	1.0629	0.887645	0.290561	0.210169	0.214432
C	2	28	yes	yes	yes	7.21275	169.3	209.56	45.4545	61.9408	5.7	0.706047	0.861182	1.21972	0.270119	0.149072	0.151586
C	2	29	yes	yes	no	9.11845	199.901	253.661	45	60.9797	6.1	1.36411	0.89693	0.657521	0.603677	0.180879	0.223293
C	2	30	yes	yes	no	9.10778	40.0397	70.128	50	63.0252	5.72727	0.0713946	0.0893515	1.25152	0.010181	0.0499874	0.0274973
C	2	31	yes	yes	no	7.93256	43.1459	69.7752	54.8387	62.4339	5.72727	0.0678489	0.108456	1.59849	0.141037	0.0497374	0.0360423
C	2	32	yes	yes	yes	7.53029	43.6823	71.218	50.8475	60.5795	6.66667	0.0330102	0.0548911	1.66285	0.0651904	0.0507611	0.0344197
C	2	33	yes	yes	yes	6.19468	36.383	62.2242	42.8571	59.3715	3.22222	0.161411	0.23829	1.47629	0.0524713	0.0443805	0.0265122
C	2	34	yes	yes	yes	0.510206	129.027	182.364	29.8246	57.3047	1.8125	0.951379	0.919883	0.966894	0.268264	0.130097	0.132465
C	2	35	yes	yes	yes	7.83294	47.921	81.6285	46.4286	57.2999	3.8	0.0910814	0.160773	1.76516	0.0238036	0.0582189	0.0324563
C	2	36	yes	yes	yes	1.31686	38.4831	55.3244	28.5714	56.4133	5.7	0.271773	0.267939	0.985893	0.641711	0.0394618	0.0380249
C	2	37	yes	yes	yes	0.959964	21.7554	30.2356	7.54717	54.3971	4.15385	0.510247	0.531069	1.04081	0.462424	0.0215806	0.0225352
C	2	38	yes	yes	yes	0.912873	8.95748	8.68686	0	53.5191	3.11765	1.67348	1.10775	0.661943	0.431049	0.00619754	0.0111792
C	2	39	yes	yes	yes	1.15833	26.554	47.1743	15.6863	53.2592	3.11765	0.309424	0.404319	1.30668	0.103562	0.033688	0.0185486
C	2	40	yes	yes	no	1.32585	160.689	228.99	14	51.3975	4.63636	1.14283	0.999642	0.874707	0.360738	0.163564	0.164224
C	2	41	yes	no	no	0	0	0	0	0	0	0	0	0	0	0	0
C	3	1	no	no	no	6.77707	183.04	69.0898	40	55.5042	14	5.74502	1.20247	0.209306	1.48551	0.04925	0.240597
C	3	2	no	no	no	6.60495	143.269	73.718	54.3478	47.2014	11.75	1.81557	0.215547	0.118721	1.90421	0.0527023	0.198717
C	3	3	yes	no	no	3.18351	276.711	299.473	33.3333	39.4848	2.8	1.42011	1.26746	0.892507	1.09743	0.2104	0.224655
C	3	4	yes	no	no	0	0	0	0	0	0	0	0	0	0	0	0
C	3	5	yes	no	no
C	3	6	yes	no	no		371.31	1004	100	33.7762	5	1.93526	1.51849	0.784645	2.90838e-30	4.21468e-08	0
C	3	7	yes	no	no	2.02403	153.294	51.9919	20.9302	47.2086	14.6667	1.64837	0.239868	0.145518	1.99353	0.0363388	0.212221
C	3	8	yes	no	no	0.502518	132.096	182.922	3.50877	60.1243	8.42857	0.829492	0.843978	1.01746	0.368899	0.130482	0.13974
C	3	9	yes	no	no	0.414675	13.0685	3.96958	0	66.4397	5.15385	1.22602	0.202871	0.165471	1.80002	0.00278825	0.0181428
C	3	10	yes	no	no	0.334676	6.3426	3.74951	0	68.8028	2.55556	0.715669	0.335107	0.468243	1.36293	0.00266435	0.00855994
C	3	11	yes	no	no	0.545984	384.17	604.606	25	60.0987	1.39474	0.633997	0.871681	1.3749	0.237123	0.432459	0.384609
C	3	12	yes	yes	no	0.234566	103.856	150.002	3.07692	68.2768	1.55814	0.72323	0.806423	1.11503	0.244852	0.106893	0.105578
C	3	13	yes	yes	no	0.304266	4.30354	3.27198	0	68.8211	1.53333	0.765056	0.479906	0.627282	1.01879	0.00233047	0.00570907
C	3	14	yes	yes	yes	0.329501	5.45404	3.36798	0	67.9162	1.88889	0.984074	0.454905	0.462268	1.24674	0.00239346	0.00732047
C	3	15	yes	yes	yes	0.482504	7.31569	3.71728	0	66.5827	2.39286	0.549523	0.189097	0.344111	1.60568	0.00263984	0.00997498
C	3	16	yes	yes	yes	0.391957	119.182	170.063	3.27869	64.0287	3.5	0.785354	0.83168	1.05899	0.313855	0.12125	0.122896
C	3	17	yes	yes	yes	0.304864	8.13876	2.75915	0	62.9706	2.25	1.37033	0.171366	0.125054	1.87234	0.00194041	0.0112139
C	3	18	yes	yes	yes	0.267115	7.93443	2.69568	0	61.5561	2.54167	1.39349	0.28662	0.205686	1.69232	0.00188886	0.010902
C	3	19	yes	yes	yes	0.369288	8.93458	3.2729	0	59.988	3.52941	1.51751	0.175338	0.115544	1.90504	0.0023216	0.0124937
C	3	20	yes	yes	yes	0.477945	230.722	196.276	3.63636	55.55	2.94737	7.9948	1.22079	0.152698	0.824526	0.140067	0.301139
C	3	21	yes	yes	yes	0.589766	8.51801	4.7132	0	57.1467	3.16667	1.10453	0.288647	0.261331	1.63774	0.00335507	0.0116541
C	3	22	yes	yes	yes	0.629799	8.82251	5.86515	0	55.7029	3.29412	0.523107	0.204579	0.391085	1.56794	0.00417577	0.011748
C	3	23	yes	yes	yes	0.687005	9.14777	6.31859	0	54.2423	3.17647	2.67388	0.693507	0.259363	1.24481	0.00450866	0.01215
C	3	24	yes	yes	yes	0.91245	12.6282	8.69129	0	52.9083	5.3	1.20485	0.409781	0.340108	1.42225	0.00619005	0.0167762
C	3	25	yes	yes	yes	1.00193	10.4304	10.43	0	51.6899	3.05882	0.520036	0.420237	0.808093	0.857738	0.00742059	0.0122094
C	3	26	yes	yes	yes	0.738142	156.578	206.292	5.76923	53.8582	6.75	0.953038	0.997328	1.04647	0.144123	0.147263	0.162958
C	3	27	yes	yes	yes	0.301528	6.55475	3.30656	0	60.9107	1.84848	1.46611	0.248636	0.169588	1.7823	0.00235734	0.00910206
C	3	28	yes	yes	yes	0.290434	5.68321	3.45447	0	61.1754	1.96774	2.67353	0.699769	0.26174	1.24304	0.00246318	0.00778304
C	3	29	yes	yes	yes	0.289102	5.4824	2.52446	0	60.2954	2	1.72404	0.405678	0.235307	1.50081	0.00177686	0.00728472
C	3	30	yes	yes	yes	0.28695	6.89998	6.12091	0	59.3717	2.06897	0.159917	0.160007	1.00056	0.797988	0.0043551	0.00763546
C	3	31	yes	yes	yes	0.221813	6.03286	1.69349	0	58.2812	2.3913	1.53296	0.182816	0.119257	2.02449	0.00118958	0.00842873
C	3	32	yes	yes	yes	0.220535	5.54075	2.10442	0	57.2749	2.28	2.6745	0.31195	0.116639	1.77726	0.00148761	0.00768402
C	3	33	yes	yes	yes	0.315376	6.2918	2.97871	0	56.304	2.66667	1.03532	0.246367	0.237963	1.6909	0.00210275	0.0084879
C	3	34	yes	yes	no	0.435677	5.00968	3.97263	0	55.0856	1.55556	0.571855	0.44228	0.773414	0.930223	0.00282533	0.00640423
C	3	35	yes	yes	yes	0.564182	7.19825	5.36938	0	54.4629	2.25	1.74775	0.685513	0.392225	1.12969	0.00382965	0.00955642
C	3	36	yes	yes	yes	0.382721	7.44784	3.76216	0	53.2842	2.65	1.55576	0.409498	0.263215	1.53549	0.0026772	0.0101481
C	3	37	yes	yes	yes	0.601474	178.607	237.908	4.25532	51.1841	3.33333	1.14626	1.03438	0.902397	0.323109	0.170045	0.16821
C	3	38	yes	yes	yes	0.671176	9.22027	5.87197	0	51.4251	3.92308	2.78296	0.615629	0.221214	1.39904	0.00419339	0.0125104
C	3	39	yes	yes	yes	0.734049	9.41438	6.71118	0	50.5167	3.1875	0.937517	0.435646	0.46468	1.28358	0.00478339	0.0124759
C	3	40	yes	yes	yes	0.848321	9.00098	8.93971	0	49.6557	2.08333	1.15151	0.72634	0.630772	0.822627	0.00638624	0.0112761
C	3	41	yes	yes	yes	0.933639	10.1015	9.06918	0	48.951	2.72222	1.99753	0.975015	0.48811	0.726861	0.00646094	0.0125875
C	3	42	yes	yes	yes	0.738741	10.2006	8.22413	0	47.7839	2.70588	2.13608	0.766159	0.358676	1.15265	0.00585953	0.0129861
C	3	43	yes	yes	yes	1.27056	326.34	496.617	15.3846	43.8108	3.5	1.20313	1.1956	0.993748	0.133323	0.355752	0.327637
C	3	44	yes	yes	yes	1.26128	266.941	276.27	6.81818	44.8237	5.625	6.80967	1.42668	0.209508	0.586022	0.197611	0.331692
C	3	45	yes	yes	yes	1.40919	12.748	14.3388	0	45.7135	3.06667	1.58183	0.855178	0.540626	0.804522	0.0102536	0.0152982
C	3	46	yes	yes	yes	1.53935	13.3037	15.7826	0	45.211	3.21429	1.31535	1.01551	0.772046	0.435461	0.011286	0.0152264
C	3	47	yes	yes	yes	1.03089	13.5026	13.1322	0	44.5398	3.75	3.38594	1.18869	0.351066	0.639407	0.00936837	0.016512
C	3	48	yes	yes	yes	1.06267	12.4863	14.2633	0	43.9224	2.75	2.34956	1.26485	0.538336	0.362524	0.0101711	0.0137394
C	3	49	yes	yes	yes	1.81448	23.4728	36.0859	4.7619	43.8611	5.375	0.528959	0.695702	1.31523	0.244824	0.025824	0.0220164
C	3	50	yes	yes	yes	1.72174	17.6838	20.894	0	43.4053	5.5	1.48318	0.883686	0.595804	0.697714	0.014926	0.0199576
C	3	51	yes	yes	yes	3.22385	143.747	151.567	20	42.7719	6.14286	1.06079	0.925285	0.872261	0.405994	0.108232	0.110687
C	3	52	yes	yes	yes	1.84552	346.063	442.211	14.7059	39.0922	7.2	2.07865	1.36987	0.659019	0.300113	0.315706	0.312382
C	3	53	yes	yes	yes	2.75144	230.656	242.334	17.9487	39.4932	6.66667	0.399904	0.355164	0.888122	0.14643	0.171483	0.164789
C	3	54	yes	yes	no	2.32448	23.8401	41.1454	15.7895	39.6167	5.57143	0.24246	0.413887	1.70703	0.142614	0.0294818	0.0178111
C	3	55	yes	no	no	2.11389	17.5074	29.1046	10.2564	39.3005	5	0.473438	0.638152	1.34791	0.204032	0.0208436	0.0142021
C	3	56	yes	no	no	3.73294	36.8486	48.8909	31.5789	39.7837	6.5	0.405289	0.332887	0.821357	1.12564	0.035027	0.040143
C	3	57	yes	no	no	1.52242	15.1637	20.2303	0	38.4148	3.9	0.805747	0.726753	0.901961	0.52099	0.0144773	0.0148751
C	3	58	yes	no	no	0	0	0	0	0	0	0	0	0	0	0	0
E	1	1	no	no	no	5.35256	272.506	372.278	39.1304	58.1666	8.33333	0.408706	0.658914	1.6122	0.284291	0.267685	0.259169
E	1	2	no	no	no	0	0	0	0	0	0	0	0	0	0	0	0
E	1	3	yes	no	no	0	0	0	0	0	0	0	0	0	0	0	0
E	1	4	yes	no	no	9.85266	164.92	153.293	66.6667	40.6642	8	1.25456	1.58438	1.26289	9.39549e-29	0.095345	0.197875
E	1	5	yes	no	no	1.49936	396.927	491.58	38.4615	54.878	13.5	1.66197	1.04122	0.626499	0.635429	0.354227	0.458171
E	1	6	yes	no	no	0	0	0	0	0	0	0	0	0	0	0	0
E	1	7	yes	no	no	0	0	0	0	0	0	0	0	0	0	0	0
E	1	8	yes	no	no	0	0	0	0	0	0	0	0	0	0	0	0
E	1	9	yes	no	no	0	0	0	0	0	0	0	0	0	0	0	0
E	1	10	yes	no	no	0	0	0	0	0	0	0	0	0	0	0	0
E	1	11	yes	no	no	0	0	0	0	0	0	0	0	0	0	0	0
E	1	12	yes	no	no	0	0	0	0	0	0	0	0	0	0	0	0
E	1	13	yes	no	no	0	0	0	0	0	0	0	0	0	0	0	0
E	1	14	yes	no	no	0	0	0	0	0	0	0	0	0	0	0	0
E	1	15	yes	no	no	0	0	0	0	0	0	0	0	0	0	0	0
E	1	16	yes	yes	no	0	0	0	0	0	0	0	0	0	0	0	0
E	1	17	yes	yes	yes	0	0	0	0	0	0	0	0	0	0	0	0
E	1	18	yes	yes	yes	1.22582	458.603	387.888	27.7778	54.1563	1.90909	3.87929	2.17415	0.56045	0.0363774	0.282177	0.347985
E	1	19	yes	yes	yes	0.455329	218.054	253.682	13.1148	63.1389	2.25	0.498342	0.583673	1.17123	0.291795	0.180658	0.196399
E	1	20	yes	yes	yes	0.764629	377.437	515.6	50	56.1564	5.4	0.9017	0.833299	0.924142	0.527143	0.367996	0.394608
E	1	21	yes	yes	yes	0.468345	18.0144	24.664	7.8125	64.5033	1.75676	0.49339	0.386859	0.784084	0.581444	0.0175729	0.0183666
E	1	22	yes	yes	yes	0.523436	99.6687	139.065	4.83871	62.9811	2.625	0.812587	0.893283	1.09931	0.164806	0.0991362	0.103362
E	1	23	yes	yes	yes	0.71406	22.8651	29.8318	10	61.1713	4.06667	0.420901	0.419418	0.996476	0.520533	0.0212675	0.0248236
E	1	24	yes	yes	yes	0.559557	126.939	177.397	5.35714	58.6847	2.7619	1.00959	0.962232	0.95309	0.31212	0.126572	0.133599
E	1	25	yes	yes	yes	8.74759	188.065	261.213	63.1579	58.3481	11.6	1.13911	1.09136	0.958082	0.130138	0.186347	0.195928
E	1	26	yes	yes	yes	0.789493	30.2656	47.8433	26.3158	57.5359	4.46154	0.066105	0.0747892	1.13137	0.450997	0.0341301	0.0269921
E	1	27	yes	yes	no	1.05976	42.2538	71.8787	25.4545	56.191	4.66667	0.103767	0.152456	1.46922	0.187395	0.0512943	0.0327028
E	1	28	yes	yes	no	6.60065	46.2942	77.5362	42.8571	56.9886	6.33333	0.0964433	0.141782	1.47011	0.0994788	0.0553224	0.0371569
E	1	29	yes	yes	no	7.96888	55.1543	82.21	49.0566	57.9802	7.85714	0.548026	0.674799	1.23133	0.195736	0.0586827	0.0529941
E	1	30	yes	yes	yes	2.49921	49.9001	76.1219	34.6154	53.124	7.57143	0.120263	0.186664	1.55213	0.337675	0.0543273	0.0442431
E	1	31	yes	yes	yes	3.0204	39.3318	64.4453	34	51.0442	3.64286	0.0782985	0.119437	1.52541	0.231545	0.0460298	0.0328364
E	1	32	yes	yes	yes	1.00625	15.5458	9.54149	0	50.5618	4.25	0.316972	0.0847947	0.267515	1.84501	0.00681439	0.0212802
E	1	33	yes	yes	yes	1.37257	16.3171	13.7235	0	49.2396	4.45455	0.117247	0.0697864	0.595206	1.54568	0.00978854	0.0209653
E	1	34	yes	yes	yes	2.0463	37.4046	55.7726	18.75	49.2001	7	0.240233	0.284939	1.1861	0.657777	0.039854	0.0362822
E	1	35	yes	yes	yes	1.61222	46.1635	66.068	24.4898	49.6229	5	0.171517	0.228477	1.33209	0.437583	0.0471973	0.038983
E	1	36	yes	yes	yes	3.40504	54.3052	78.7758	34.6939	50.2227	6.25	0.429383	0.529916	1.23413	0.381588	0.0562698	0.0540259
E	1	37	yes	yes	yes	4.1502	77.7227	63.9969	33.3333	51.9671	10.4	1.86803	0.696349	0.372771	1.11445	0.0456409	0.10079
E	1	38	yes	yes	yes	11.2985	116.698	127.579	73.913	46.627	15.6667	0.663913	0.371708	0.559874	1.1751	0.0911583	0.139938
E	1	39	yes	yes	yes	8.17851	77.6828	107.171	65.1163	44.805	14.6667	0.415886	0.398607	0.958452	0.876691	0.0766778	0.0815893
E	1	40	yes	yes	yes	2.03757	29.0437	37.5867	19.0476	42.9413	6.14286	0.192557	0.225871	1.17301	0.811761	0.0268958	0.0320091
E	1	41	yes	yes	yes	2.94957	32.8103	59.413	30.9524	42.7237	3.90909	0.13978	0.262069	1.87487	0.0508454	0.0425205	0.0211619
E	1	42	yes	yes	yes	3.06717	25.247	42.5855	14.2857	42.5083	6.14286	0.282628	0.41505	1.46854	0.272374	0.0304763	0.0201222
E	1	43	yes	yes	yes	1.97793	33.543	53.2999	19.5122	42.5762	3.81818	0.251519	0.393885	1.56603	0.287928	0.0381561	0.0300576
E	1	44	yes	yes	yes	2.1467	37.6145	54.2793	24.3902	42.1715	7	0.318421	0.379434	1.19161	0.668946	0.0388554	0.0381133
E	1	45	yes	yes	no	1.37546	24.7735	38.9709	12.1951	41.2236	5.25	0.314107	0.408272	1.29979	0.415015	0.0278893	0.0202092
E	1	46	yes	no	no	0	0	0	0	0	0	0	0	0	0	0	0
E	2	1	no	no	no	0	0	0	0	0	0	0	0	0	0	0	0
E	2	2	yes	no	no		289.198	461.203	100	45.8315	7	2.64495	1.46756	0.554852	6.53173e-30	0.352	0.116
E	2	3	yes	no	no	0	0	0	0	0	0	0	0	0	0	0	0
E	2	4	yes	no	no	4.40426	276.296	172.654	28.5714	54.0595	9	2.35235	0.955521	0.406198	1.941	0.120844	0.322594
E	2	5	yes	no	no	0	0	0	0	0	0	0	0	0	0	0	0
E	2	6	yes	no	no	0	0	0	0	0	0	0	0	0	0	0	0
E	2	7	yes	no	no	0	0	0	0	0	0	0	0	0	0	0	0
E	2	8	yes	no	no	0	0	0	0	0	0	0	0	0	0	0	0
E	2	9	yes	no	no	0	0	0	0	0	0	0	0	0	0	0	0
E	2	10	yes	no	no	0	0	0	0	0	0	0	0	0	0	0	0
E	2	11	yes	yes	no	0	0	0	0	0	0	0	0	0	0	0	0
E	2	12	yes	yes	yes	0	0	0	0	0	0	0	0	0	0	0	0
E	2	13	yes	yes	yes	0	0	0	0	0	0	0	0	0	0	0	0
E	2	14	yes	yes	yes	0	0	0	0	0	0	0	0	0	0	0	0
E	2	15	yes	yes	yes	0	0	0	0	0	0	0	0	0	0	0	0
E	2	16	yes	yes	yes	0	0	0	0	0	0	0	0	0	0	0	0
E	2	17	yes	yes	yes	0	0	0	0	0	0	0	0	0	0	0	0
E	2	18	yes	yes	yes	0	0	0	0	0	0	0	0	0	0	0	0
E	2	19	yes	yes	yes	0	0	0	0	0	0	0	0	0	0	0	0
E	2	20	yes	yes	yes	0	0	0	0	0	0	0	0	0	0	0	0
E	2	21	yes	yes	yes	0	0	0	0	0	0	0	0	0	0	0	0
E	2	22	yes	yes	yes	0.265137	333.89	494.216	33.3333	58.8452	2.28571	0.0972425	0.164461	1.69124	5.53512e-30	0.365002	0.297415
E	2	23	yes	yes	yes	0	0	0	0	0	0	0	0	0	0	0	0
E	2	24	yes	yes	no	0.406305	293.84	357.088	13.0435	64.0285	3.2	2.30237	1.77437	0.770671	0.383965	0.255274	0.342042
E	2	25	yes	yes	yes	0.635014	10.0752	4.61224	0	66.9019	2.68	2.77648	0.71504	0.257535	1.22803	0.00327774	0.0139513
E	2	26	yes	yes	yes	0.737612	14.7734	13.4416	1.53846	65.241	3.47368	0.354326	0.125592	0.354453	1.51814	0.00956858	0.0185389
E	2	27	yes	yes	yes	0.905259	13.3829	10.2737	1.6129	63.4313	3.15	3.11703	1.27155	0.407938	0.447453	0.00731464	0.0174081
E	2	28	yes	yes	yes	0.956157	129.083	183.4	3.50877	59.761	4.53846	0.94234	0.949928	1.00805	0.259729	0.130836	0.133845
E	2	29	yes	yes	yes	0.609029	23.9189	13.5853	1.75439	58.2954	2.63636	1.85781	0.582002	0.313273	1.21351	0.00960387	0.0311679
E	2	30	yes	yes	yes	0.748514	10.7634	7.16639	0	56.6244	2.59091	2.91586	0.796338	0.273105	1.11804	0.00511167	0.0145884
E	2	31	yes	yes	yes	0.676991	10.1542	6.53197	0	55.4007	3.66667	0.540116	0.227722	0.421616	1.53335	0.00463783	0.0133471
E	2	32	yes	yes	yes	1.25907	10.4197	11.1555	0	54.3532	3.05556	1.13009	0.985848	0.872366	0.303206	0.00796147	0.0125528
E	2	33	yes	yes	yes	1.02604	12.154	9.05114	0	53.4544	2.94444	0.970994	0.379496	0.390833	1.4119	0.00643162	0.0155658
E	2	34	yes	yes	yes	1.39709	22.3468	15.4646	1.92308	53.4903	4.81818	1.877	0.53703	0.28611	1.39523	0.0110341	0.0300897
E	2	35	yes	yes	yes	1.15869	25.5407	13.3301	0	52.4579	4.81818	0.946679	0.167289	0.176711	1.81936	0.00943358	0.0342968
E	2	36	yes	yes	no	1.68763	19.8489	18.0113	0	50.4337	5	1.5091	0.734644	0.486811	0.989485	0.0128547	0.0250442
E	2	37	yes	yes	no	2.02557	22.0478	23.6574	4.08163	49.7051	4.54545	1.05975	0.547308	0.516448	1.09335	0.0169016	0.0269402
E	2	38	yes	yes	no	2.75953	19.444	28.4927	8.33333	48.5581	4.08333	0.337352	0.402376	1.19275	0.546752	0.0203605	0.0190519
E	2	39	yes	no	no	1.91657	23.6697	32.5269	10.8696	47.395	5.22222	0.281492	0.355288	1.26216	0.601919	0.0232432	0.0246098
E	2	40	yes	no	no	0	0	0	0	0	0	0	0	0	0	0	0
E	3	1	no	no	no	0	0	0	0	0	0	0	0	0	0	0	0
E	3	2	no	no	no	0	0	0	0	0	0	0	0	0	0	0	0
E	3	3	no	no	no	8.35971	84.0476	81.3499	40	61.0998	7	1.38702	1.81536	1.30882	0.104224	0.0589895	0.107425
E	3	4	no	no	no	0	0	0	0	0	0	0	0	0	0	0	0
E	3	5	no	no	no	0	0	0	0	0	0	0	0	0	0	0	0
E	3	6	no	no	no	0	0	0	0	0	0	0	0	0	0	0	0
E	3	7	no	no	no	0	0	0	0	0	0	0	0	0	0	0	0
E	3	8	yes	no	no	0	0	0	0	0	0	0	0	0	0	0	0
E	3	9	yes	no	no	0	0	0	0	0	0	0	0	0	0	0	0
E	3	10	yes	no	no		135.746	141.311	60	36.4399	3.66667	0.690329	1.22677	1.77708	0.892091	0.0701285	0.192479
E	3	11	yes	no	no	1.6431	139.967	62.3464	9.30233	59.4597	9.2	1.93165	0.788615	0.408259	1.65799	0.0445532	0.166519
E	3	12	yes	no	no	0	0	0	0	0	0	0	0	0	0	0	0
E	3	13	yes	no	no	0	0	0	0	0	0	0	0	0	0	0	0
E	3	14	yes	yes	no	0	0	0	0	0	0	0	0	0	0	0	0
E	3	15	yes	yes	yes	0	0	0	0	0	0	0	0	0	0	0	0
E	3	16	yes	yes	yes	0	0	0	0	0	0	0	0	0	0	0	0
E	3	17	yes	yes	yes	0	0	0	0	0	0	0	0	0	0	0	0
E	3	18	yes	yes	yes	0	0	0	0	0	0	0	0	0	0	0	0
E	3	19	yes	yes	yes	0	0	0	0	0	0	0	0	0	0	0	0
E	3	20	yes	yes	yes	0	0	0	0	0	0	0	0	0	0	0	0
E	3	21	yes	yes	yes	0	0	0	0	0	0	0	0	0	0	0	0
E	3	22	yes	yes	yes	0	0	0	0	0	0	0	0	0	0	0	0
E	3	23	yes	yes	yes	0	0	0	0	0	0	0	0	0	0	0	0
E	3	24	yes	yes	yes	0	0	0	0	0	0	0	0	0	0	0	0
E	3	25	yes	yes	yes	0	0	0	0	0	0	0	0	0	0	0	0
E	3	26	yes	yes	yes	0	0	0	0	0	0	0	0	0	0	0	0
E	3	27	yes	yes	yes	0	0	0	0	0	0	0	0	0	0	0	0
E	3	28	yes	yes	yes	0	0	0	0	0	0	0	0	0	0	0	0
E	3	29	yes	yes	yes	0	0	0	0	0	0	0	0	0	0	0	0
E	3	30	yes	yes	yes	0.493765	14.7303	3.77816	0	66.838	3.05882	2.62246	0.392417	0.149637	2.27068	0.00265064	0.0204528
E	3	31	yes	yes	yes	0.492195	8.62743	4.63191	0	67.3389	1.55814	5.85252	1.24866	0.213354	0.744772	0.00329583	0.0118555
E	3	32	yes	yes	yes	0.264405	5.15864	2.50538	0	66.1853	2.12903	1.8427	0.523683	0.284193	1.31777	0.00176586	0.00682226
E	3	33	yes	yes	yes	0.315716	8.47657	3.98434	0	64.7389	2.40741	2.04333	0.256718	0.125637	1.76589	0.00282702	0.0116452
E	3	34	yes	yes	yes	0.249269	7.2734	2.19668	0	63.3789	2.28571	0.562566	0.0639311	0.113642	1.98844	0.00154204	0.0101027
E	3	35	yes	yes	yes	0.312894	9.18571	2.97769	0	61.6764	2.77273	1.59065	0.160683	0.101017	1.9273	0.00207473	0.012535
E	3	36	yes	yes	yes	0.291789	9.21948	3.53194	0	60.0581	2.72727	2.37711	0.283644	0.119323	1.79495	0.00250727	0.0128531
E	3	37	yes	yes	yes	0.559272	13.0006	17.3165	3.44828	58.4776	3.47059	0.299793	0.270397	0.901945	0.715112	0.0123453	0.0137035
E	3	38	yes	yes	no	0.563121	8.10473	6.50275	0	57.423	2.71429	0.931292	0.549061	0.589569	1.04153	0.00463275	0.0105179
E	3	39	yes	yes	no	0.603094	9.27048	5.65065	0	57.2387	3.05263	2.45388	0.734604	0.299365	1.1484	0.00403105	0.0126852
E	3	40	yes	yes	yes	0.489685	9.19676	4.7635	0	56.3777	2.66667	0.866491	0.185792	0.214419	1.82008	0.00339776	0.0127291
E	3	41	yes	yes	yes	0.746301	8.73643	9.40019	0	55.8752	1.80645	1.25435	1.02221	0.814929	0.296708	0.00670775	0.0106276
E	3	42	yes	yes	yes	1.24005	14.3042	10.7083	0	54.7028	4.23077	0.984478	0.511452	0.519516	1.14848	0.00762082	0.018646
E	3	43	yes	yes	yes	1.20928	11.0124	10.9965	0	53.2467	3.53333	1.07987	0.895698	0.829452	0.475332	0.00784849	0.0136687
E	3	44	yes	yes	yes	1.11878	14.3977	14.536	0	52.6725	3.71429	0.798719	0.770131	0.964208	0.505101	0.0103801	0.0179361
E	3	45	yes	yes	yes	1.00996	10.1056	11.0419	0	52.1329	3.3125	1.24488	0.974066	0.782459	0.422693	0.00788391	0.0121929
E	3	46	yes	yes	yes	1.12468	12.8522	10.198	0	51.2941	5.1	0.495378	0.253197	0.511119	1.42452	0.00726187	0.016393
E	3	47	yes	yes	yes	1.33129	12.5701	12.3774	0	50.6505	3.4	1.25446	0.900458	0.717808	0.582147	0.00884095	0.0158082
E	3	48	yes	yes	yes	1.09837	22.8764	22.8178	8.16327	50.0217	5.55556	0.567567	0.349328	0.615483	1.24706	0.0163014	0.0286981
E	3	49	yes	yes	yes	0.970638	32.2292	11.5043	0	47.6207	4.27273	4.86274	0.357118	0.0734397	1.80535	0.00809938	0.0447796
E	3	50	yes	yes	yes	1.03839	19.9764	11.2155	0	47.3311	5.33333	0.466606	0.128126	0.274591	1.77048	0.00797092	0.0270528
E	3	51	yes	yes	yes	1.06535	10.7147	12.0106	0	47.9936	3.69231	0.379906	0.315837	0.831355	1.03925	0.00857249	0.0124922
E	3	52	yes	yes	yes	1.21128	19.3832	12.639	0	48.0176	4	4.71941	1.01138	0.214302	0.996485	0.0090337	0.0263932
E	3	53	yes	yes	yes	1.28668	18.7457	18.406	2.17391	47.1682	3.13333	0.427396	0.348456	0.815301	1.06517	0.0131583	0.0235727
E	3	54	yes	yes	yes	0.921773	22.4262	16.1164	2.17391	46.9906	5.22222	2.86065	0.750411	0.262322	1.20829	0.0115209	0.0301267
E	3	55	yes	yes	yes	0.690173	18.2333	16.6533	2.22222	46.3056	3.53846	1.50702	0.60428	0.400978	1.21126	0.0119045	0.0232762
E	3	56	yes	yes	yes	0.906421	13.6202	10.8251	0	45.1792	3.46154	0.658252	0.289034	0.439094	1.49627	0.00774235	0.0179472
E	3	57	yes	yes	yes	1.07178	19.9903	15.5826	0	44.8371	4.09091	1.98401	0.542264	0.273317	1.37417	0.0110877	0.0255954
E	3	58	yes	yes	no	1.12615	7.80906	12.3024	0	44.0161	2.58824	0.151682	0.22097	1.4568	0.524485	0.00880149	0.00704958
E	3	59	yes	no	no	0.738899	9.77548	12.3477	0	43.8465	2.75	0.0643314	0.0678311	1.0544	1.09607	0.00883389	0.011019
E	3	60	yes	no	no	1.11587	8.24859	12.857	0	43.739	2.44444	0.192451	0.304951	1.58456	0.28449	0.00919591	0.00717338
E	3	61	yes	no	no	1.33922	39.7353	20.6536	2.38095	43.5281	3.90909	2.48963	1.04037	0.417881	0.6836	0.0145082	0.0492567
E	3	62	yes	no	no	0	0	0	0	0	0	0	0	0	0	0	0
H	1	1	no	no	no	0	0	0	0	0	0	0	0	0	0	0	0
H	1	2	no	no	no	0	0	0	0	0	0	0	0	0	0	0	0
H	1	3	yes	no	no	1.61799	378.848	372.708	19.1489	52.6542	6.125	1.18824	0.458598	0.385946	1.53948	0.266278	0.476364
H	1	4	yes	no	no		5.24934			39.2842	3	0	0	1.84829	1.25305e-26
H	1	5	yes	no	no		14.8507			39.8113	3	0.429681	0.788159	1.83429	7.45262e-27
H	1	6	yes	no	no	3.08322	19.9289	38.1576	33.3333	38.153	4.33333	0.545073	1.09979	2.0177	0.225961	0.0330252	0.0176635
H	1	7	yes	no	no	0.961598	128.481	22.0812	3.50877	58.0406	7.25	5.4294	0.502134	0.0924842	1.58793	0.0141074	0.172795
H	1	8	yes	no	no	0.277391	12.8719	14.5409	1.5625	64.8228	2.95455	0.254089	0.119746	0.471277	1.30024	0.0103563	0.0150103
H	1	9	yes	no	no	0.283998	3.70582	2.38683	0	66.4155	1.39583	3.11852	0.874512	0.280426	0.982653	0.00169574	0.00492953
H	1	10	yes	no	no	0.296917	2.5459	1.98479	0	67.348	1.97059	3.57974	1.10698	0.309236	0.624805	0.00141009	0.00323335
H	1	11	yes	no	no	0.232329	1.47059	1.95471	0	67.6527	1.01493	0.639107	0.539602	0.844306	0.404592	0.00139197	0.00153535
H	1	12	yes	no	no	0.232976	2.43682	2.04495	0	67.8596	1.31373	2.38973	1.09984	0.460235	0.565122	0.00145692	0.0031728
H	1	13	yes	yes	no	0.313194	2.49567	2.27904	0	67.5944	1.15254	0.941824	0.45255	0.480504	1.10672	0.00162355	0.00317982
H	1	14	yes	yes	yes	0.315947	3.92217	2.53461	0	67.5108	1.55814	2.07498	0.481121	0.231868	1.43432	0.00180546	0.00529133
H	1	15	yes	yes	yes	0.298823	3.13618	2.48633	0	66.8885	1.36735	1.17408	0.357942	0.304872	1.40954	0.00176946	0.00404566
H	1	16	yes	yes	yes	0.295399	5.01617	2.32249	0	66.5056	2.39286	0.63792	0.131115	0.205536	1.82862	0.00165356	0.00693765
H	1	17	yes	yes	yes	0.304942	3.02682	2.23263	0	65.9582	1.34694	1.09831	0.527857	0.48061	1.1348	0.00159084	0.0039976
H	1	18	yes	yes	yes	0.287544	4.45846	2.3184	0	65.342	2.5	0.605092	0.14618	0.241583	1.78411	0.00164992	0.00610945
H	1	19	yes	yes	yes	0.29993	6.39156	8.33292	0	64.4735	2.24138	0.134555	0.0803712	0.597313	1.11099	0.00593847	0.00697555
H	1	20	yes	yes	yes	0.228052	2.16506	2.56966	0	64.1197	1.42222	0.585224	0.66735	1.14033	0.0931697	0.00182938	0.00238874
H	1	21	yes	yes	yes	0.423198	6.6076	2.90717	0	63.4675	2.03226	0.495443	0.118984	0.240158	1.81192	0.00205078	0.00892821
H	1	22	yes	yes	yes	0.4511	3.92317	3.43605	0	62.9287	1.53659	0.31701	0.163739	0.516509	1.43736	0.00244852	0.0050416
H	1	23	yes	yes	yes	0.442424	6.11178	3.27934	0	62.1097	2.06667	0.445054	0.095219	0.213949	1.85811	0.00232638	0.0082703
H	1	24	yes	yes	yes	0.455251	3.17443	3.7722	0	61.5201	1.44186	0.529431	0.562507	1.06248	0.454673	0.00268938	0.0036688
H	1	25	yes	yes	yes	0.403017	9.70071	4.77493	0	61.4362	2.54167	3.01819	0.385004	0.127561	1.69254	0.00340189	0.0134453
H	1	26	yes	yes	no	0.421316	9.55714	4.25833	0	60.7994	2.25926	2.35182	0.329145	0.139953	1.70552	0.00303054	0.0131605
H	1	27	yes	yes	no	0.418449	127.775	132.631	1.78571	58.8096	1.8125	0.870852	0.916633	1.05257	0.253691	0.0938188	0.0918592
H	1	28	yes	yes	yes	0.557748	170.633	201.464	2.27273	58.9399	2.35	0.418858	0.740299	1.76742	0.195435	0.142477	0.102211
H	1	29	yes	yes	yes	0.550119	201.238	261.09	8.88889	56.4831	2.04167	0.918625	1.04084	1.13304	0.241581	0.185838	0.179567
H	1	30	yes	yes	yes	0.829979	6.76189	7.25208	0	58.1255	2.33333	0.172642	0.199478	1.15545	0.905056	0.00517182	0.00804373
H	1	31	yes	yes	yes	0.991008	6.45709	7.55929	0	57.4577	2.03571	0.188677	0.262274	1.39007	0.540328	0.00539143	0.00747706
H	1	32	yes	yes	yes	1.34169	28.0086	48.0216	10.7143	57.2366	2.71429	0.0880364	0.14736	1.67385	0.0381846	0.0342637	0.0212534
H	1	33	yes	yes	yes	1.06524	9.61352	11.1355	0	56.9279	3.8	0.925428	0.821599	0.887804	0.40406	0.0079438	0.0112686
H	1	34	yes	yes	yes	2.36688	26.3335	18.7006	1.78571	56.9696	4.38462	0.209698	0.115066	0.548721	1.53207	0.0133312	0.0351516
H	1	35	yes	yes	no	1.01171	144.252	202.818	5.76923	53.3597	3.17647	0.851424	0.847888	0.995847	0.325041	0.144667	0.137789
H	1	36	yes	no	no	0	0	0	0	0	0	0	0	0	0	0	0
H	2	1	no	no	no	3.17571	243.184	258.046	19.3548	60.1458	8.25	0.634894	0.669907	1.05515	0.303536	0.182661	0.188477
H	2	2	yes	no	no	3.49288	270.918	392.447	27.027	57.452	8	0.789133	1.16751	1.47948	0.527535	0.281298	0.251246
H	2	3	yes	no	no	0	0	0	0	0	0	0	0	0	0	0	0
H	2	4	yes	no	no	0.720013	147.672	11.74	2.85714	58.3018	2.05263	3.22526	1.32031	0.409367	1.55914	0.007531	0.0746791
H	2	5	yes	no	no	0.293177	3.85858	2.509	0	62.5925	1.58974	2.32549	0.60985	0.262246	1.29906	0.00178824	0.00516969
H	2	6	yes	no	no	0.346942	27.8944	4.56744	0	65.6564	3.88235	2.95237	0.167993	0.0569011	1.96243	0.00314046	0.0393249
H	2	7	yes	no	no	0.253382	102.717	105.382	1.51515	68.1818	1.55814	0.542312	0.441373	0.813873	0.128581	0.0745352	0.0730148
H	2	8	yes	no	no	0.232558	273.065	309.153	13.0435	62.6355	2	0.372801	0.439743	1.17957	1.06264	0.221892	0.207704
H	2	9	yes	no	no	1.27389	422.114	599.456	36.3636	62.9642	1.85714	1.18236	1.26897	1.07326	0.353185	0.433842	0.497381
H	2	10	yes	yes	no	0.215412	2.63478	1.48422	0	69.5226	1.18644	2.24286	0.449673	0.200491	1.40136	0.00104991	0.00347675
H	2	11	yes	yes	no	0.243442	1.75787	1.66274	0	69.0069	1.06154	1.87348	0.909735	0.485587	0.579631	0.00118281	0.00216475
H	2	12	yes	yes	no	0.245934	2.72928	1.63908	0	68.4265	1.38776	1.53786	0.260427	0.169343	1.64118	0.0011629	0.00363696
H	2	13	yes	yes	yes	0.240822	2.99249	1.5835	0	67.8372	1.61905	1.92977	0.306431	0.158791	1.66571	0.00112494	0.00408514
H	2	14	yes	yes	yes	0.238887	2.93146	1.68775	0	67.2601	1.675	1.39728	0.227269	0.162651	1.72816	0.00119771	0.00393354
H	2	15	yes	yes	yes	0.200519	4.76154	1.557	0	66.3804	1.91429	1.38552	0.157042	0.113345	1.88081	0.00109587	0.00658783
H	2	16	yes	yes	yes	0.23258	2.92939	1.63936	0	65.4604	1.85714	1.40077	0.261789	0.18689	1.69434	0.00116305	0.00394248
H	2	17	yes	yes	yes	0.224757	117.6	119.106	1.63934	63.968	1.5	0.597862	0.474137	0.793054	0.211412	0.0842058	0.0865189
H	2	18	yes	yes	yes	0.242298	4.20832	2.13809	0	63.9254	1.82857	1.62834	0.325771	0.200063	1.5962	0.00151321	0.00566662
H	2	19	yes	yes	yes	0.234196	5.43405	1.95101	0	62.7094	2.25	1.80328	0.211135	0.117084	1.85106	0.00138149	0.0075727
H	2	20	yes	yes	yes	0.266266	8.89002	2.38048	0	61.4115	3.8125	0.586615	0.0800407	0.136445	1.98248	0.00165959	0.0123659
H	2	21	yes	yes	yes	0.28554	3.62154	2.74325	0	60.3096	2.06897	0.523669	0.2592	0.49497	1.43047	0.00195268	0.00472085
H	2	22	yes	yes	yes	0.293357	6.12418	3.34461	0	59.2983	2.6087	0.912117	0.283274	0.310568	1.53469	0.0023645	0.00812749
H	2	23	yes	yes	yes	0.564734	9.51955	5.49322	0	58.7897	2.9	1.00918	0.302195	0.299445	1.60607	0.0039137	0.0129172
H	2	24	yes	yes	yes	0.386512	5.68589	4.76832	0	57.4352	2.32	1.36857	0.528765	0.386363	1.19813	0.00339578	0.00728321
H	2	25	yes	yes	no	0.595652	8.38369	4.62138	0	56.9431	2.85	2.02682	0.491628	0.242561	1.44515	0.0032894	0.011275
H	2	26	yes	yes	yes	0.445722	6.23672	5.8403	0	55.8306	1.86667	0.72398	0.524311	0.724207	0.924889	0.00416382	0.00774484
H	2	27	yes	yes	yes	0.630671	7.9014	6.03136	0	54.6725	3	0.668293	0.229809	0.343874	1.64887	0.00430023	0.0104238
H	2	28	yes	yes	yes	0.740167	9.38412	8.26906	0	54.0595	2.45455	0.247089	0.107562	0.435318	1.63986	0.00589421	0.0118353
H	2	29	yes	yes	yes	1.01716	78.0086	76.741	1.96078	52.4527	3.11765	0.986857	0.864666	0.876181	0.412853	0.0541947	0.0600036
H	2	30	yes	yes	yes	1.52726	153.3	222.676	3.92157	51.2854	4	1.06987	0.981743	0.917631	0.287467	0.159021	0.153494
H	2	31	yes	yes	yes	1.55179	13.3821	14.3322	0	52.1164	3.25	1.98909	0.981019	0.493199	0.663299	0.0102321	0.0157674
H	2	32	yes	yes	yes	1.02343	15.8632	12.5617	0	50.3052	4.16667	1.23274	0.542212	0.439844	1.2072	0.00895358	0.020583
H	2	33	yes	yes	yes	1.59007	15.6298	14.5686	0	49.7298	3.57143	0.78816	0.469653	0.595885	1.09492	0.0104042	0.0195014
H	2	34	yes	yes	yes	1.41095	13.6092	15.1024	0	49.9367	4.16667	0.484101	0.292555	0.604326	1.26134	0.0107897	0.0164066
H	2	35	yes	yes	yes	1.66675	12.1587	17.1002	0	49.5851	3.5	0.361674	0.398407	1.10157	0.623671	0.0122193	0.0124499
H	2	36	yes	yes	yes	1.78951	19.989	16.628	0	49.776	4.16667	0.830659	0.3663	0.440975	1.39546	0.0118753	0.0261709
H	2	37	yes	yes	yes	1.96998	25.507	23.8782	4.16667	48.6256	4.9	1.42677	0.75881	0.531837	0.893312	0.0170427	0.0320297
H	2	38	yes	yes	no	0.986519	14.959	11.8573	0	48.3189	4.36364	1.14162	0.752876	0.659479	0.794027	0.00844353	0.0191693
H	2	39	yes	no	no	1.31083	14.3292	15.4672	2.12766	47.6159	3.2	1.36839	1.02819	0.751388	0.407584	0.0110548	0.0174885
H	2	40	yes	no	no	1.11205	27.1194	15.3226	0	46.9828	5.875	1.29001	0.298956	0.231748	1.67092	0.0108906	0.0367219
H	2	41	yes	no	no	1.1862	17.4274	16.2341	0	45.0947	3	0.992771	0.512295	0.516026	1.20443	0.0116108	0.0222367
H	2	42	yes	no	no	0	0	0	0	0	0	0	0	0	0	0	0
H	3	1	no	no	no	0	0	0	0	0	0	0	0	0	0	0	0
H	3	2	yes	no	no	1.77557	142.679	118.053	5.26316	62.4647	7.375	1.16209	1.0392	0.89425	0.324182	0.0840822	0.149211
H	3	3	yes	no	no		132.638			41.8605	3	0	0	2.10188	1.60615e-28
H	3	4	yes	no	no		284.544			40.7719	5	0.753969	1.03982	1.37913	1.09305e-31
H	3	5	yes	no	no		338.912			42.5264	4.5	0.120247	0.293868	2.44387	2.11645e-29
H	3	6	yes	no	no	0.534008	264.862	238.143	13.5135	53.7611	7	0.720348	0.527206	0.731877	1.5837	0.170715	0.295004
H	3	7	yes	no	no	0.428467	41.133	6.75936	0	64.8527	2.875	5.98616	0.530096	0.0885536	2.49297	0.00451865	0.0580835
H	3	8	yes	no	no	0	0	0	0	0	0	0	0	0	0	0	0
H	3	9	yes	no	no	0	0	0	0	0	0	0	0	0	0	0	0
H	3	10	yes	no	no	0	0	0	0	0	0	0	0	0	0	0	0
H	3	11	yes	no	no	0	0	0	0	0	0	0	0	0	0	0	0
H	3	12	yes	no	no	0	0	0	0	0	0	0	0	0	0	0	0
H	3	13	yes	no	no	0	0	0	0	0	0	0	0	0	0	0	0
H	3	14	yes	no	no	0	0	0	0	0	0	0	0	0	0	0	0
H	3	15	yes	yes	no	0	0	0	0	0	0	0	0	0	0	0	0
H	3	16	yes	yes	yes	0	0	0	0	0	0	0	0	0	0	0	0
H	3	17	yes	yes	yes	0	0	0	0	0	0	0	0	0	0	0	0
H	3	18	yes	yes	yes	0	0	0	0	0	0	0	0	0	0	0	0
H	3	19	yes	yes	yes	0	0	0	0	0	0	0	0	0	0	0	0
H	3	20	yes	yes	yes	0.247241	106.296	109.614	1.63934	68.3841	1.4	0.586544	0.761258	1.29787	0.266122	0.0774968	0.0765203
H	3	21	yes	yes	yes	0.239389	3.33535	1.86083	0	68.6176	1.74359	4.39461	0.6076	0.13826	1.42044	0.001323	0.00452792
H	3	22	yes	yes	yes	0.319445	5.69123	2.30509	0	67.4269	2	2.01688	0.336017	0.166603	1.6257	0.0016255	0.00776783
H	3	23	yes	yes	yes	0.193831	4.90432	1.6641	0	66.0859	2.2	2.86576	0.390619	0.136305	1.64194	0.00116932	0.0067552
H	3	24	yes	yes	yes	0.276595	47.5878	35.4216	1.63934	65.5158	1.61538	0.430925	0.593778	1.37791	0.160662	0.0250597	0.0544309
H	3	25	yes	yes	yes	0.301688	4.87611	2.60768	0	63.9547	2.10345	2.83227	0.576089	0.203402	1.49733	0.00185399	0.00666977
H	3	26	yes	yes	yes	0.382857	6.70696	3.3972	0	62.6875	2.69565	1.72172	0.473079	0.274772	1.4561	0.00241081	0.00914999
H	3	27	yes	yes	yes	0.366582	7.40258	3.08354	0	61.3801	2.69565	1.69908	0.367295	0.216173	1.56911	0.00217034	0.010042
H	3	28	yes	yes	yes	0.371672	7.06604	2.80435	0	59.9361	2.85714	1.66579	0.275247	0.165236	1.75454	0.00199063	0.00985209
H	3	29	yes	yes	yes	0.339011	6.53291	3.20088	0	58.5878	2.52174	2.0668	0.288748	0.139708	1.75716	0.00226364	0.00880327
H	3	30	yes	yes	yes	0.355289	6.08472	2.87762	0	57.4656	2.32	1.79196	0.474431	0.264755	1.43727	0.00204308	0.00837027
H	3	31	yes	yes	yes	0.324831	5.7125	3.87064	0	56.4289	2.24	1.51537	0.498697	0.329092	1.36987	0.00275779	0.0076588
H	3	32	yes	yes	yes	0.356875	7.4113	4.47214	0	55.451	2.54545	0.95422	0.293876	0.307975	1.56503	0.00318287	0.0100351
H	3	33	yes	yes	yes	0.361114	5.33745	4.16635	0	54.7076	1.63636	0.685851	0.421061	0.613926	1.19113	0.0029723	0.00698755
H	3	34	yes	yes	yes	0.41631	5.54616	5.61669	0	53.9281	2.07692	0.943422	0.61606	0.653005	0.889857	0.00400381	0.00673304
H	3	35	yes	yes	yes	0.454539	20.0192	20.8643	1.88679	53.3562	2.34783	0.224044	0.215463	0.9617	0.296475	0.0147814	0.0157701
H	3	36	yes	yes	no	0.578604	23.6402	24.2291	2.38095	52.6075	1.64286	0.557959	0.699096	1.25295	0.433589	0.0172272	0.0192738
H	3	37	yes	yes	yes	1.43786	13.4193	14.6782	0	52.2193	3.46667	0.963235	1.03448	1.07397	0.106671	0.010476	0.0160548
H	3	38	yes	yes	yes	1.48513	14.39	14.1283	0	51.6385	4	0.141484	0.136772	0.966694	1.05719	0.0100784	0.0172983
H	3	39	yes	yes	yes	1.08817	84.2514	89.5142	2.22222	50.1245	3.26667	0.80619	0.873777	1.08383	0.306444	0.0633068	0.0628122
H	3	40	yes	yes	yes		520.045	798.67	81.25	39.4339	7.5	0.427162	0.889864	2.0832	0.0123819	0.581882	0.468204
H	3	41	yes	yes	yes	2.53931	518.199	813.871	71.4286	40.1763	7.75	0.256952	0.591868	2.30341	0.0480665	0.58956	0.442101
H	3	42	yes	yes	yes	0.854104	570.206	952.598	79.1667	38.1738	8.25	0.163936	0.361729	2.20653	0.0571279	0.687851	0.457428
H	3	43	yes	yes	yes	1.07338	595.527	958.474	80	37.9843	8.75	0.175165	0.358842	2.0486	0.0355865	0.689325	0.477212
H	3	44	yes	yes	yes	2.42173	604.553	1029.28	92.3077	38.7769	8	0.180759	0.401146	2.21923	0.0736978	0.738996	0.502005
H	3	45	yes	yes	yes	2.62277	616.626	999.098	81.0811	36.861	9.5	0.175819	0.324704	1.84681	0.0105735	0.716214	0.490587
H	3	46	yes	yes	yes	2.78802	638.583	1067.83	81.25	36.891	11.3333	0.0996626	0.202198	2.02882	0.168967	0.766466	0.504682
H	3	47	yes	yes	yes		700.385	1222.31	96.7742	35.686	5.5	0.0234232	0.0542938	2.31795	0.0262941	0.878589	0.523479
H	3	48	yes	yes	yes		748.966	1278.93	100	33.2313	8.5	0.0173726	0.0378624	2.17943	0.00554188	0.918358	0.530725
H	3	49	yes	yes	yes		762.336	1305.29	100	33.2643	6	0.0988807	0.219735	2.22222	0.0143439	0.94014	0.556343
H	3	50	yes	yes	yes		743.776	1253.35	100	33.8043	8.66667	0.316075	0.676521	2.14038	0.0678212	0.909457	0.575629
H	3	51	yes	yes	yes		680.017	1120.44	100	32.2407	6.4	0.376073	0.582334	1.54846	0.0901075	0.803704	0.631862
H	3	52	yes	yes	yes		683.703	1195.56	100	32.8767	7.5	0.130249	0.27652	2.12302	0.0721675	0.863565	0.526245
H	3	53	yes	yes	yes		702.336	1222.54	96.4286	32.2301	7.75	0.058529	0.129481	2.21226	0.0279107	0.880132	0.534604
H	3	54	yes	yes	yes	1.83511	688.774	1188.02	96.875	33.0419	8.25	0.149923	0.286632	1.91186	0.0263418	0.853498	0.520336
H	3	55	yes	yes	yes		723.288	1254.58	100	31.9599	6.2	0.0695019	0.151929	2.18597	0.0156489	0.903227	0.54875
H	3	56	yes	yes	no		741.306	1282.73	100	31.1203	8	0.117179	0.221871	1.89344	0.0785081	0.922533	0.532875
H	3	57	yes	no	no		699.94	1267.04	100	29.4175	7.5	0.183942	0.334821	1.82026	0.00900944	0.901025	0.54208
H	3	58	yes	no	no		733.634	1208.46	100	32.9969	11.3333	0.0543511	0.106708	1.96331	0.0784265	0.867092	0.5852
H	3	59	yes	no	no	0	0	0	0	0	0	0	0	0	0	0	0
A	1	1	no	no	no	4.49159	180.027	242.685	28	62.7469	9	0.454043	0.605169	1.33285	0.594585	0.175101	0.193159
A	1	2	no	no	no	4.22761	78.6132	91.1585	20.4082	57.0534	8.5	0.828093	1.07231	1.29492	0.0460444	0.0651017	0.0844137
A	1	3	no	no	no	3.86284	211.981	289.114	20.339	59.1735	10	1.56628	1.09037	0.696154	0.385169	0.20618	0.223909
A	1	4	no	no	no	2.86534	38.5481	32.4962	11.1111	60.6805	8	2.19514	1.54211	0.702509	0.143689	0.023193	0.046242
A	1	5	yes	no	no	3.68546	160.273	52.5585	20	59.787	6.4	6.58369	0.973618	0.147883	0.911651	0.0354789	0.211564
A	1	6	yes	no	no		146.009	146.492	100	37.7698	7	2.22306	1.97634	0.889018	8.3401e-31	0.036	0.016
A	1	7	yes	no	no		39.4268	120	100	36.266	4.5	2.19641	1.66776	0.75931	5.5629e-27	5.26836e-09	0
A	1	8	yes	no	no		84.1579	224	100	35.4778	5	0.543189	0.747695	1.37649	1.87551e-27	7.45058e-09	1.19209e-07
A	1	9	yes	no	no		154.994	312.191	100	31.1054	6.5	0.228887	0.495793	2.1661	0.0732521	0.0519384	0.0389667
A	1	10	yes	no	no	0	82.7178	125.342	88.8889	31.5692	5.66667	0.630219	0.698742	1.10873	0.299356	0.0647345	0.0866057
A	1	11	yes	no	no	8.80598	105.33	135.346	87.5	30.7197	10.5	1.62966	1.65484	1.01546	0.614714	0.0941401	0.118135
A	1	12	yes	no	no	5.76093	312.043	370.401	100	31.6854	5.25	0.858219	1.54898	1.80488	0.100995	0.243186	0.300223
A	1	13	yes	no	no	13.0136	112.776	181.517	90	30.8362	8.5	0.388309	0.549018	1.41387	0.0741625	0.108186	0.0965619
A	1	14	yes	no	no	7.28738	102.767	144.182	100	30.524	9	2.66256	2.5051	0.940862	0.424839	0.101699	0.114063
A	1	15	yes	yes	no	8.03216	94.2095	160.561	79.1667	31.6036	9	0.47232	0.775372	1.64163	0.224834	0.11559	0.0690083
A	1	16	yes	yes	yes	2.70842	49.8758	72.1779	31.0345	30.0913	6	1.39838	1.05889	0.757225	0.407515	0.0519394	0.0464329
A	1	17	yes	yes	yes	0.931544	274.696	56.95	11.5385	52.8081	4.07692	5.34976	0.407298	0.076134	1.7352	0.0382247	0.375171
A	1	18	yes	yes	yes	0.168433	9.76251	1.70389	0	62.9727	3.70588	2.44216	0.154305	0.0631837	1.97611	0.00116466	0.0137116
A	1	19	yes	yes	yes	0.21606	5.41454	2.27185	0	63.491	2.03226	2.18851	0.223673	0.102203	1.87522	0.00161955	0.00755617
A	1	20	yes	yes	yes	0.184448	8.05008	1.86871	0	63.1517	3.04762	1.57227	0.073787	0.0469303	2.04926	0.00131633	0.0113617
A	1	21	yes	yes	yes	0.210305	4.67928	1.6264	0	63.0189	2.03226	1.2043	0.0589727	0.0489684	2.08827	0.0011592	0.00660068
A	1	22	yes	yes	yes	0.197404	5.93478	1.86425	0	62.8888	1.82353	1.99514	0.144456	0.0724035	2.00539	0.00132401	0.00832863
A	1	23	yes	yes	yes	0.191381	10.425	2.32795	0	62.8241	3.15	5.33869	0.236678	0.0443325	1.91724	0.0016538	0.0147608
A	1	24	yes	yes	yes	0.208587	127.706	184.036	3.44828	60.5225	1.22449	0.852342	0.871732	1.02275	0.313379	0.13127	0.130688
A	1	25	yes	yes	yes	0.18285	4.166	1.96581	0	60.5857	1.875	2.2179	0.440663	0.198685	1.54448	0.00139172	0.00567367
A	1	26	yes	yes	yes	0.171206	5.49535	1.94849	0	59.4629	1.76471	3.48066	0.435585	0.125144	1.60407	0.00136843	0.00755405
A	1	27	yes	yes	yes	0.197295	8.39066	2.27881	0	57.9208	2.7619	2.02566	0.276098	0.1363	1.76616	0.00157558	0.0115723
A	1	28	yes	yes	yes	0.416571	3.37171	4.33425	0	56.926	1.72727	0.0944901	0.103689	1.09736	0.95924	0.00309241	0.00369195
A	1	29	yes	yes	yes	0.265756	4.78456	2.42015	0	56.9772	1.78125	1.06589	0.227837	0.213753	1.75045	0.00172604	0.00665495
A	1	30	yes	yes	yes	0.343428	5.33173	3.25856	0	56.1291	2.07407	2.43398	0.894891	0.367666	0.909162	0.00231086	0.00705753
A	1	31	yes	yes	yes	0.344696	8.11781	3.43188	0	55.2153	3.4375	2.13753	0.276354	0.129286	1.81246	0.00244249	0.0113451
A	1	32	yes	yes	yes	0.270732	5.3882	3.90631	0	54.6847	1.96429	2.82944	0.975619	0.34481	0.880584	0.00278761	0.00723026
A	1	33	yes	yes	yes	0.402156	5.59603	5.27722	0	54.0739	2.16	0.586064	0.502072	0.856684	0.840346	0.00376486	0.00704433
A	1	34	yes	yes	yes	0.536433	225.459	338.988	9.09091	50.9392	3.2	1.223	1.04239	0.85232	0.460888	0.242471	0.233115
A	1	35	yes	yes	yes	0.601663	158.634	162.801	2	50.7379	3.4	0.450424	0.33463	0.742923	0.0710436	0.115128	0.114142
A	1	36	yes	yes	yes	0.580298	15.117	6.9857	0	50.8407	2.83333	1.35636	0.289473	0.213419	1.69422	0.00497373	0.0208438
A	1	37	yes	yes	yes	1.07074	10.2313	12.1117	0	50.1756	3.33333	1.40996	1.21667	0.862908	0.0935344	0.00864473	0.0116504
A	1	38	yes	yes	no	1.64021	12.7316	16.0182	0	49.637	4.08333	0.434895	0.528313	1.21481	0.473149	0.0114446	0.0142104
A	1	39	yes	yes	no	0.945678	14.0565	12.2338	0	48.6771	4.08333	0.891865	0.538232	0.603491	1.04196	0.00872186	0.0178472
A	1	40	yes	yes	no	0.32987	105.531	79.5624	2.22222	48.5214	2.76471	0.593471	0.781491	1.31681	0.158404	0.0563039	0.121572
A	1	41	yes	yes	no	0.861209	10.0091	9.88654	0	47.1663	2.47059	4.73475	1.62545	0.343302	0.532313	0.0070745	0.0127334
A	1	42	yes	yes	no	0.880721	222.448	265.818	4.16667	49.5366	8.16667	1.41124	0.813565	0.576488	0.858343	0.189904	0.257022
A	1	43	yes	yes	no	0.347772	17.0113	2.81621	0	58.4313	2.95	1.24412	0.0628489	0.0505166	2.07396	0.00196475	0.0241392
A	1	44	yes	yes	yes	0.401845	8.8889	3.43303	0	57.4751	3.5625	2.91065	0.438576	0.15068	1.63199	0.00243873	0.0124289
A	1	45	yes	yes	yes	0.266664	4.30879	2.44949	0	56.4003	1.83871	2.34989	0.580739	0.247135	1.33815	0.00174103	0.00584097
A	1	46	yes	yes	yes	0.27274	4.17565	3.00617	0	55.8338	1.44737	1.17806	0.387122	0.328611	1.5001	0.00214499	0.00559999
A	1	47	yes	yes	yes	0.262999	4.03492	2.85402	0	55.4565	1.86667	1.29994	0.714805	0.549874	0.883814	0.00203074	0.0051861
A	1	48	yes	yes	yes	0.530666	5.29662	4.25136	0	55.0771	2.11538	0.619153	0.363725	0.587456	1.23528	0.00303393	0.00697164
A	1	49	yes	yes	yes	0.402877	6.22912	4.60274	0	54.6014	2.61905	0.631938	0.277044	0.438403	1.46657	0.00328348	0.00829572
A	1	50	yes	yes	yes	0.5426	6.22145	5.39741	0	54.0631	2.16	1.55992	0.948921	0.608312	0.646211	0.00385156	0.00804983
A	1	51	yes	yes	yes	0.334461	163.903	245.347	4.7619	52.0718	2.61111	1.12959	1.10313	0.976572	0.379671	0.175589	0.174781
A	1	52	yes	yes	yes	0.621444	157.943	227.803	4.08163	52.1526	2.125	1.05158	0.965079	0.91774	0.385409	0.162751	0.162628
A	1	53	yes	yes	yes	0.644228	18.471	8.99887	0	52.0689	3.125	1.0537	0.200865	0.190628	1.90892	0.00639701	0.025481
A	1	54	yes	yes	yes	0.773306	85.5653	85.915	2.04082	50.8238	3.4	0.761702	0.820624	1.07736	0.302537	0.0607456	0.0652555
A	1	55	yes	yes	yes	0.739786	168.138	242.946	4.08163	49.5704	2.38095	1.21573	1.03744	0.853352	0.310556	0.173568	0.169504
A	1	56	yes	yes	yes	1.06613	188.478	265.626	6.66667	48.5732	3.42857	1.04671	0.995061	0.950655	0.302417	0.189718	0.185004
A	1	57	yes	yes	yes	1.08278	164.524	171.219	2.12766	48.1573	3.2	0.430782	0.333807	0.774887	0.0863379	0.121179	0.117271
A	1	58	yes	yes	yes	1.50089	16.1918	14.148	0	48.9087	5.44444	1.17294	0.803751	0.685244	0.702213	0.0100847	0.020402
A	1	59	yes	yes	yes	1.46617	22.5246	19.4258	2.12766	48.2073	6.85714	1.55964	0.89759	0.575511	0.75272	0.0138845	0.0290791
A	1	60	yes	yes	yes	1.79086	23.1556	19.5278	4.16667	48.6594	6.125	1.46632	0.776258	0.529393	0.871161	0.0139084	0.0293199
A	1	61	yes	yes	yes	1.65172	111.992	105.168	8.51064	48.4797	9.8	0.925104	0.765986	0.828	0.605001	0.0741428	0.0979183
A	1	62	yes	yes	yes	1.9166	192.161	192.043	8.88889	45.4605	5.75	0.572798	0.4229	0.738306	0.253766	0.135848	0.146253
A	1	63	yes	yes	yes	1.1305	16.5441	17.4095	2.27273	45.3263	4.5	0.558921	0.464388	0.830865	0.946372	0.01245	0.0203672
A	1	64	yes	yes	yes	1.92063	218.065	231.831	11.6279	45.1039	9.2	0.403504	0.428323	1.06151	0.530732	0.160941	0.168885
A	1	65	yes	yes	yes	3.69991	222.378	298.675	22.7273	45.8411	9.2	1.53166	1.13945	0.743929	0.336644	0.213537	0.226346
A	1	66	yes	yes	no	2.37057	199.029	277.192	17.0213	47.5954	9.6	1.33989	1.01106	0.754584	0.429652	0.198104	0.2075
A	1	67	yes	no	no	1.41761	28.99	18.7591	0	43.0919	4.77778	1.31581	0.44377	0.337261	1.43694	0.0133595	0.0388307
A	1	68	yes	no	no	2.27844	27.3537	28.712	9.52381	42.6545	6.14286	2.3156	1.07181	0.462866	0.677227	0.0205413	0.0336456
A	1	69	yes	no	no	0	0	0	0	0	0	0	0	0	0	0	0
A	2	1	no	no	no	0	0	0	0	0	0	0	0	0	0	0	0
A	2	2	no	no	no	1.51235	284.998	423.345	10	63.8808	5.33333	0.839606	0.885109	1.0542	0.28364	0.304439	0.289647
A	2	3	no	no	no	2.04062	26.0597	17.2279	0	63.8553	5.33333	5.24051	1.75654	0.335185	1.31843e-27	0.0126091	0.0321375
A	2	4	yes	no	no	3.84171	332.757	69.8063	31.4286	52.9555	9.25	4.78196	0.796843	0.166635	2.21418	0.0460881	0.459347
A	2	5	yes	no	no	0.248209	10.5893	3.4641	0	68.7109	3.26667	2.59865	0.359364	0.138289	2.54325	0.0024713	0.014303
A	2	6	yes	no	no	0.249705	6.22858	1.68034	0	68.1011	2.02941	0.945406	0.0303652	0.0321187	2.09721	0.00119039	0.0087961
A	2	7	yes	no	no	0.225658	1.528	1.36042	0	68.6153	1.5814	4.50895	1.05935	0.234944	0.726845	0.00096899	0.00195749
A	2	8	yes	no	no	0.253848	4.02028	1.90835	0	67.7876	1.61905	3.01203	0.466255	0.154797	1.45256	0.00134605	0.00538529
A	2	9	yes	no	no	0.20241	4.58207	1.68775	0	66.9086	1.39583	2.72286	0.430948	0.15827	1.56638	0.00119303	0.00630584
A	2	10	yes	no	no	0.194895	3.82381	1.41421	0	65.445	2.09677	5.08376	0.530029	0.104259	1.50641	0.000992032	0.00520359
A	2	11	yes	no	no	0.225792	1.98837	1.65831	0	64.7238	1.16071	3.51468	1.11822	0.318157	0.593711	0.00117851	0.00249444
A	2	12	yes	no	no	0.226973	4.61274	4.78091	0	63.8765	1.42222	0.630579	0.289657	0.459351	1.26258	0.00340657	0.00560703
A	2	13	yes	no	no	0.217075	4.29734	1.74134	0	63.2403	1.5	7.12802	0.650408	0.0912467	1.43693	0.00123945	0.00593322
A	2	14	yes	no	no	0.180555	6.56076	1.58623	0	62.403	1.53659	2.82923	0.250147	0.0884152	1.83399	0.00111169	0.00918167
A	2	15	yes	no	no	0.221461	3.48283	1.65328	0	61.8578	1.74286	3.91042	0.492178	0.125863	1.57926	0.00117291	0.00474639
A	2	16	yes	no	no	0.228733	4.41653	1.61955	0	61.3153	2.21429	0.868636	0.110467	0.127173	1.91365	0.00113946	0.00603668
A	2	17	yes	no	no	0.186676	6.10646	1.68744	0	60.6878	2.30769	4.1734	0.277025	0.0663788	1.87915	0.00119467	0.00857102
A	2	18	yes	yes	no	0.20003	2.92328	1.72715	0	59.9061	1.25	2.7961	0.548892	0.196306	1.44134	0.00123176	0.00400963
A	2	19	yes	yes	no	0.189448	135.87	194.523	7.14286	58.2661	2.63636	0.93762	0.900123	0.960008	0.342044	0.138793	0.140197
A	2	20	yes	yes	yes	0.230251	7.99502	2.60903	0	58.5997	1.56757	2.29924	0.351214	0.152752	1.70279	0.00184078	0.0110276
A	2	21	yes	yes	yes	0.264482	7.57358	2.37547	0	57.1543	2.85	7.22672	0.379541	0.0525192	1.7861	0.00169012	0.0107154
A	2	22	yes	yes	yes	0.142445	9.58775	1.92725	0	56.7145	2.85	2.79562	0.323318	0.115652	1.73354	0.00129635	0.013299
A	2	23	yes	yes	yes	0.209843	3.82182	2.44949	0	55.3561	1.57143	2.44107	0.845697	0.346446	0.963704	0.00173205	0.00488162
A	2	24	yes	yes	yes	0.250704	9.6051	3.16228	0	54.6539	2.3913	4.47946	0.346206	0.0772874	1.77535	0.00224449	0.0135255
A	2	25	yes	yes	yes	0.256904	5.24463	3.42025	0	53.6886	2.16	5.91763	1.28897	0.217819	0.693083	0.00244029	0.00712311
A	2	26	yes	yes	yes	0.596495	11.3845	12.3288	1.92308	52.838	3.3125	2.49703	1.23403	0.4942	0.408682	0.00879857	0.0136917
A	2	27	yes	yes	yes	0.625943	10.1977	5.6707	0	52.3525	3.05882	9.53033	1.62405	0.170408	0.426216	0.00403572	0.0138822
A	2	28	yes	yes	yes	0.607111	9.24925	6.4622	0	51.413	3.1875	14.7938	1.85128	0.125139	0.268319	0.00461586	0.0125194
A	2	29	yes	yes	yes	0.637613	14.5721	7.02567	0	50.7766	4.25	5.58843	0.669964	0.119884	1.41629	0.00500457	0.0202399
A	2	30	yes	yes	yes	0.596084	11.2493	6.65833	0	48.9022	3.5	4.54401	0.955049	0.210178	1.00539	0.004704	0.0147074
A	2	31	yes	yes	yes	0.826584	15.8996	8.96289	0	48.5694	3.5	5.88208	1.16129	0.197429	0.839525	0.00638704	0.0217774
A	2	32	yes	yes	yes	0.930431	17.4095	10.6689	0	47.6496	5.875	1.82473	0.509206	0.279058	1.44891	0.00758775	0.0233884
A	2	33	yes	yes	yes	1.06772	12.9245	11.3608	0	46.0107	4.18182	1.89925	1.05545	0.555719	0.603556	0.00812006	0.016468
A	2	34	yes	yes	yes	0.771376	21.4503	11.5994	0	45.021	4.5	1.86167	0.450027	0.241734	1.50298	0.00826004	0.02868
A	2	35	yes	yes	yes	0.588545	19.4211	7.72793	0	43.7971	3.14286	2.59298	0.601934	0.23214	1.31769	0.00534957	0.0255387
A	2	36	yes	yes	yes	0.820924	18.1786	14.0136	2.38095	43.2538	4.77778	1.15962	0.593579	0.511873	1.1321	0.0100179	0.0239747
A	2	37	yes	yes	yes	0.551989	9.90861	8.87479	0	42.4524	2.52941	3.51264	1.14181	0.325057	0.734216	0.00635067	0.0128255
A	2	38	yes	yes	yes	1.12201	21.8722	15.4889	0	42.7053	5.375	5.69127	1.08439	0.190536	0.942726	0.0110837	0.0296408
A	2	39	yes	yes	no	0.721593	27.2356	10.7889	0	41.6469	2.5625	2.67675	0.739186	0.27615	1.18262	0.0075158	0.0357208
A	2	40	yes	yes	no	1.02618	16.8638	13.2476	0	41.1509	4.55556	9.53223	1.41741	0.148697	0.67855	0.00948677	0.0224785
A	2	41	yes	yes	no	0.986649	15.989	12.6886	0	40.6988	4.55556	9.32909	1.36184	0.145978	0.707548	0.00908196	0.0211224
A	2	42	yes	yes	yes	0.42634	17.2895	11.4761	0	40.4313	2.27778	4.00189	0.646818	0.161628	1.39546	0.00821186	0.0235959
A	2	43	yes	yes	yes	0.339366	7.28766	5.76461	0	40.1257	2.85714	2.45068	0.547531	0.22342	1.46914	0.00412687	0.00967069
A	2	44	yes	yes	yes	0.444514	9.77701	7.48331	0	39.9175	1.81818	4.20641	1.13778	0.270488	0.825791	0.00536017	0.0131244
A	2	45	yes	yes	yes	0.779097	20.4484	10.1779	0	40.0869	2.35294	1.67933	0.353063	0.21024	1.63725	0.00718316	0.0271726
A	2	46	yes	yes	yes	1.91916	30.49	27.4372	7.5	41.0356	5.85714	0.271806	0.179313	0.659707	1.37509	0.019601	0.0382019
A	2	47	yes	yes	yes	0.606449	9.96008	14.524	2.63158	39.5057	2.29412	0.413118	0.564367	1.36612	0.274956	0.0103857	0.00888971
A	2	48	yes	yes	yes	2.17218	37.8626	29.3513	12.5	40.57	5.85714	2.12793	0.556446	0.261497	1.39268	0.0209998	0.0503505
A	2	49	yes	yes	yes	0.876009	36.1357	23.0718	10.2564	39.8645	3.33333	1.70111	0.360459	0.211897	1.64454	0.0164553	0.0488019
A	2	50	yes	yes	yes	0.568891	6.86184	9.19382	0	38.9183	1.77273	0.761796	0.65949	0.865704	0.708208	0.00658731	0.00743918
A	2	51	yes	yes	yes	0.364464	5.30019	6.14731	0	38.8575	1.95	0.844947	0.587596	0.695423	0.924846	0.00439724	0.00609281
A	2	52	yes	yes	yes	0.507399	5.02198	6.25763	0	39.1108	1.625	0.432411	0.356031	0.823362	1.06442	0.00448357	0.0057308
A	2	53	yes	yes	yes	0.692032	6.54685	9.2281	0	39.2012	2.4375	0.8581	0.890942	1.03827	0.310595	0.00661274	0.00665391
A	2	54	yes	yes	yes	0.483499	5.06681	7.42684	0	38.926	1.625	0.536115	0.707493	1.31967	0.130976	0.00530868	0.00438282
A	2	55	yes	yes	yes	2.27818	59.388	39.6355	7.69231	40.4654	5.71429	3.38362	0.736597	0.217695	1.30084	0.0283929	0.0799755
A	2	56	yes	yes	yes	0.423912	24.6571	16.5688	5.26316	38.7854	4.875	6.92851	0.710233	0.102509	1.40953	0.0118646	0.0334723
A	2	57	yes	yes	yes	0.599048	77.693	131.761	10.5263	38.5591	3.9	0.298348	0.496921	1.66558	0.0442901	0.0944175	0.0615966
A	2	58	yes	yes	yes	0.456724	7.28711	8.88523	0	39.1043	2.6	1.58828	1.14492	0.720859	0.372689	0.00636715	0.00834498
A	2	59	yes	yes	yes	0.407515	4.02425	4.67918	0	39.1501	1.95	3.00277	1.45439	0.484351	0.300216	0.00335225	0.00472396
A	2	60	yes	yes	no	0.517582	6.38703	6.79009	0	39.0534	2.05263	1.49863	1.00851	0.672953	0.489672	0.00484467	0.00711779
A	2	61	yes	no	no	0.418918	4.92361	5.39981	0	38.904	2.05263	0.94874	0.670677	0.706913	0.835402	0.00386048	0.0057838
A	2	62	yes	no	no	0	0	0	0	0	0	0	0	0	0	0	0
A	3	1	no	no	no	6.77675	56.9285	45.0296	41.6667	62.5903	6.5	2.87666	2.04405	0.710563	6.86023e-28	0.0325602	0.0772916
A	3	2	no	no	no	2.10634	27.9216	23.4037	0	67.3569	6	1.45379	1.01394	0.69745	5.68487e-27	0.0153455	0.0311595
A	3	3	no	no	no	2.53786	209.808	228.068	8.82353	60.7653	6.16667	0.827457	1.38892	1.67854	0.407183	0.163655	0.157955
A	3	4	no	no	no	0	0	0	0	0	0	0	0	0	0	0	0
A	3	5	yes	no	no		143.595	64	100	33.7584	6	0.994779	1.81151	1.82102	4.86336e-29	2.63418e-09	1.19209e-07
A	3	6	yes	no	no	1.13308	444.441	635.615	25	49.6836	4.66667	0.244736	0.249197	1.01823	0.764886	0.459069	0.435692
A	3	7	yes	no	no	0.28808	5.93542	2.19089	0	61.286	1.96774	4.33722	0.223735	0.0515849	1.92129	0.00155574	0.00829893
A	3	8	yes	no	no	0.214244	2.88903	1.89909	0	62.0807	1.29167	3.25356	0.690761	0.212309	1.25046	0.0013538	0.00389465
A	3	9	yes	no	no	0.28405	127.821	182.484	3.44828	61.2287	1.71429	0.926069	0.930999	1.00532	0.291838	0.13016	0.131829
A	3	10	yes	no	no	0.277072	126.969	182.743	3.44828	61.1102	2.22222	0.894913	0.924865	1.03347	0.269498	0.130348	0.130124
A	3	11	yes	yes	no	0.172959	5.61432	1.61245	0	61.0631	1.60526	2.28187	0.283758	0.124353	1.77238	0.00112972	0.0078045
A	3	12	yes	yes	yes	0.178463	5.80909	1.96581	0	60.0861	2.14286	1.30293	0.163003	0.125105	1.89556	0.00139172	0.0080916
A	3	13	yes	yes	yes	0.210302	6.44455	2.26992	0	59.7828	2.22222	6.11537	0.651279	0.106499	1.41751	0.00161813	0.00891075
A	3	14	yes	yes	yes	0.221253	138.941	205.159	6	57.6718	1.86207	0.847158	0.972518	1.14798	0.240933	0.146534	0.143555
A	3	15	yes	yes	yes	0.270091	5.83941	2.55467	0	57.9672	2.07143	7.25275	0.731025	0.100793	1.37361	0.00181818	0.00814976
A	3	16	yes	yes	yes	0.211386	3.36	1.69031	0	57.0133	1.23913	3.42228	0.668673	0.195388	1.30214	0.00119631	0.00451951
A	3	17	yes	yes	yes	0.244129	7.62105	2.30415	0	56.2456	2.54545	1.46767	0.162818	0.110936	1.93543	0.00161933	0.0106431
A	3	18	yes	yes	yes	0.357224	5.99394	3.82003	0	55.3506	2.2	11.1719	1.43392	0.128351	0.662106	0.0027264	0.00816997
A	3	19	yes	yes	yes	0.327609	8.20482	3.19722	0	54.3031	2.89474	1.58173	0.327901	0.207306	1.59997	0.00223184	0.0110568
A	3	20	yes	yes	yes	0.579755	9.96712	5.43493	0	53.311	3.11765	6.31169	0.756096	0.119793	1.33874	0.00387084	0.0135864
A	3	21	yes	yes	yes	0.716018	36.5327	34.782	2.12766	52.9082	3.84615	0.35859	0.419655	1.17029	0.562688	0.0246384	0.0325671
A	3	22	yes	yes	yes	0.681575	11.6616	7.7408	0	51.2855	2.55	4.12673	0.917616	0.222359	1.08988	0.00552553	0.0158266
A	3	23	yes	yes	yes	0.708192	15.9142	10.3253	0	50.0317	4.16667	3.68615	0.8882	0.240956	1.04458	0.00733144	0.0205272
A	3	24	yes	yes	yes	0.717514	14.2705	14.7507	2.08333	48.7675	3.0625	1.74876	1.06246	0.60755	0.527899	0.0105373	0.0175013
A	3	25	yes	yes	yes	0.312501	9.44278	9.58259	0	47.5837	2.35	0.979856	0.657083	0.670591	0.897518	0.00684063	0.0115123
A	3	26	yes	yes	no	0.735874	282.897	410.236	14.2857	44.4459	2.09524	0.654632	0.664427	1.01496	0.569561	0.293405	0.276619
A	3	27	yes	yes	yes	0.66887	211.148	293.863	6.81818	45.2133	4.18182	1.56781	1.19205	0.760329	0.233736	0.209885	0.205425
A	3	28	yes	yes	yes	0.570967	12.2498	11.2507	0	45.8655	2.09091	1.23058	0.810921	0.658977	0.716962	0.00802496	0.0152489
A	3	29	yes	yes	yes	0.459083	15.9811	14.0032	2.27273	45.2398	3.21429	2.64721	0.822447	0.310684	1.09036	0.010012	0.0206488
A	3	30	yes	yes	yes	0.532072	12.89	16.5062	4.54545	44.8118	2.04545	0.60028	0.650025	1.08287	0.453568	0.0118065	0.0141966
A	3	31	yes	yes	yes	0.680749	16.4148	13.6297	0	44.1604	2.58824	1.00581	0.402458	0.400134	1.41334	0.00973116	0.0211988
A	3	32	yes	yes	yes	0.799312	14.8904	11.9573	0	43.9575	4.4	1.31683	0.543231	0.412531	1.27035	0.00855353	0.0197484
A	3	33	yes	yes	yes	0.732373	10.9748	9.83586	0	43.3185	4	0.519449	0.284925	0.548514	1.35386	0.00702944	0.0140575
A	3	34	yes	yes	yes	0.579433	10.1722	13.4998	0	42.7844	2.33333	0.4583	0.497909	1.08643	0.675575	0.00966336	0.0110945
A	3	35	yes	yes	yes	1.36463	17.8951	25.3772	9.52381	42.4217	3.90909	0.110997	0.152998	1.37841	0.651436	0.0181573	0.0182025
A	3	36	yes	yes	yes	1.02688	21.7529	20.1724	2.43902	41.9692	2.8	0.620405	0.281391	0.453559	1.41266	0.0143894	0.0252861
A	3	37	yes	yes	yes	1.7744	20.985	27.0204	10	41.599	3.72727	0.209744	0.266818	1.27211	0.673373	0.0193043	0.0213858
A	3	38	yes	yes	yes	1.07524	270.355	360.055	12.8205	40.2329	5.125	1.84842	1.21949	0.659744	0.313072	0.257329	0.27627
A	3	39	yes	yes	yes	1.06908	9.4101	13.6889	0	39.9867	2.10526	0.594637	0.690893	1.16187	0.367537	0.00980539	0.00915631
A	3	40	yes	yes	yes	2.49309	250.358	350.231	31.5789	39.4971	5	2.40519	1.43641	0.597212	0.174846	0.250629	0.24562
A	3	41	yes	yes	yes	3.15923	28.6765	41.1594	25	40.7595	6.83333	0.170442	0.233289	1.36872	0.587907	0.0294743	0.027428
A	3	42	yes	yes	yes	2.38264	258.467	359.233	18.4211	39.9654	5.71429	1.89674	1.21603	0.641113	0.374876	0.257051	0.254249
A	3	43	yes	yes	yes	2.54181	57.5208	51.3726	21.4286	42.2632	7.16667	0.834346	0.491344	0.588897	1.11363	0.0367511	0.0744371
A	3	44	yes	yes	yes	1.01482	14.307	18.0088	5.26316	39.2407	4.33333	0.8941	0.702863	0.786112	0.764498	0.012905	0.0162696
A	3	45	yes	yes	yes	1.33751	13.752	21.4132	5.26316	39.0143	3.25	0.151151	0.261989	1.7333	0.173519	0.0153133	0.0106141
A	3	46	yes	yes	yes	1.64506	28.1739	37.0107	21.0526	39.5057	3.9	0.329397	0.30815	0.935497	0.990773	0.0265076	0.0293302
A	3	47	yes	yes	yes	4.98167	71.5784	61.2242	42.5	40.9631	5.85714	0.96379	0.324149	0.336327	1.56382	0.0438009	0.0926597
A	3	48	yes	yes	no	2.5542	74.1496	55.8849	21.9512	41.0437	8.4	1.52718	0.4621	0.302584	1.4111	0.0399694	0.098722
A	3	49	yes	no	no	0.704338	14.0939	14.4522	0	38.8178	3.45455	1.98625	0.840128	0.422972	1.02393	0.0103599	0.017653
A	3	50	yes	no	no	0.998915	10.8199	16.6417	2.63158	38.873	3	0.286176	0.475118	1.66023	0.0964041	0.0119249	0.010202
A	3	51	yes	no	no	0.846025	26.7328	34.6441	10.5263	38.9014	3.25	0.562089	0.609533	1.08441	0.535292	0.0248203	0.0296205
A	3	52	yes	no	no	1.50061	28.0713	36.629	13.1579	38.7777	3	0.389581	0.444858	1.14189	0.633305	0.0262444	0.0308046
A	3	53	yes	no	no	1.94242	35.7454	51.4853	18.4211	38.8963	4.875	0.344427	0.381551	1.10779	0.741045	0.036894	0.0363529
A	3	54	yes	no	no	0	0	0	0	0	0	0	0	0	0	0	0
D	1	1	no	no	no	0	0	0	0	0	0	0	0	0	0	0	0
D	1	2	no	no	no	0	0	0	0	0	0	0	0	0	0	0	0
D	1	3	yes	no	no	2.95626	513.661	844.743	75	48.3092	10	0.874458	1.42116	1.62519	2.30015e-31	0.632673	0.509386
D	1	4	yes	no	no		78.9689	62.514	100	48.1348	6	4.7821	1.85851	0.388639	2.98365e-29	0.008	0.076
D	1	5	yes	no	no	0	402.622	1030.04	80	40.6937	7	1.60469	1.55192	0.967113	0.827069	0.814315	0.532892
D	1	6	yes	no	no	0.375925	191.841	204.351	3.57143	62.4647	5.9	0.929492	0.647368	0.696476	0.985054	0.145772	0.191502
D	1	7	yes	no	no	0.247963	4.99393	1.69775	0	69.3305	2.02941	1.66133	0.100029	0.0602103	2.02936	0.00120487	0.00700592
D	1	8	yes	no	no	0.206421	6.66415	1.62076	0	68.3394	2.51852	4.11816	0.234394	0.0569172	1.89678	0.0011421	0.00928907
D	1	9	yes	no	no	0.184196	10.8272	1.62076	0	67.6707	2.83333	1.20155	0.0743849	0.0619076	2.04585	0.00111565	0.0152952
D	1	10	yes	no	no	0.311366	4.37392	2.28301	0	66.7309	1.76316	2.9932	0.485219	0.162107	1.49498	0.00162613	0.00599425
D	1	11	yes	yes	no	0.22616	2.82339	1.68249	0	65.7349	1.26923	2.83295	0.318613	0.112467	1.68214	0.00119816	0.0038259
D	1	12	yes	yes	yes	0.261458	7.86402	9.89789	1.5873	64.9021	1.93939	0.300662	0.1779	0.591693	1.0844	0.00704895	0.00849939
D	1	13	yes	yes	yes	0.207232	2.9711	1.43614	0	64.0899	1.71053	2.36379	0.279989	0.118449	1.7638	0.00102135	0.00410327
D	1	14	yes	yes	yes	0.23587	8.24615	1.98381	0	63.1558	2.42308	2.30458	0.150001	0.0650882	1.98442	0.00139141	0.0115838
D	1	15	yes	yes	yes	0.202301	3.31443	1.47103	0	62.4727	1.9375	1.6541	0.171683	0.103793	1.92316	0.00104646	0.00460814
D	1	16	yes	yes	yes	0.229716	5.42981	1.82873	0	61.7304	1.9375	3.52438	0.234357	0.066496	1.87889	0.00129353	0.00756964
D	1	17	yes	yes	yes	0.228754	5.2502	1.87972	0	60.6261	2.17857	2.64225	0.228648	0.0865356	1.84046	0.00133001	0.0073003
D	1	18	yes	yes	yes	0.201327	1.44684	1.70741	0	60.3743	1.42857	0.975181	0.717511	0.735772	0.561927	0.00121552	0.00157716
D	1	19	yes	yes	yes	0.198275	2.61279	1.70741	0	60.3136	1.62162	2.96035	0.608515	0.205555	1.35724	0.00121745	0.00352664
D	1	20	yes	yes	yes	0.214038	2.22011	1.91338	0	59.956	1.2	1.63721	0.808334	0.493727	0.81022	0.00136115	0.00278658
D	1	21	yes	yes	yes	0.23558	3.21438	1.96581	0	59.4432	1.36364	1.29361	0.411552	0.318141	1.36219	0.00139172	0.00415438
D	1	22	yes	yes	yes	0.276006	8.91578	14.8111	1.75439	58.6807	1.75758	0.117223	0.178802	1.52531	0.078697	0.0105656	0.00724136
D	1	23	yes	yes	no	0.204268	2.4197	2.23214	0	58.0426	1.11538	1.44183	0.717644	0.49773	0.885481	0.00159062	0.00300021
D	1	24	yes	yes	no	0.385417	2.70816	3.2874	0	57.7421	1.65714	0.599743	0.634587	1.0581	0.461768	0.00234307	0.00301521
D	1	25	yes	yes	yes	0.411795	6.39155	3.22933	0	57.1562	2.28	2.8402	0.508731	0.179118	1.50244	0.00229511	0.00877704
D	1	26	yes	yes	yes	0.366363	3.19972	3.08221	0	56.3297	1.425	1.29902	0.953015	0.733642	0.416904	0.00219784	0.00382804
D	1	27	yes	yes	yes	0.439186	7.00282	4.89155	0	56.0056	1.75	0.51009	0.300577	0.589263	1.28237	0.00348291	0.00918167
D	1	28	yes	yes	yes	0.353816	3.2	2.96898	0	55.269	1.57143	0.802759	0.504728	0.628742	1.05375	0.00211893	0.00403488
D	1	29	yes	yes	yes	0.412646	3.48864	4.56233	0	55.1581	1.19565	0.246931	0.403397	1.63364	0.0655046	0.00325538	0.00373072
D	1	30	yes	yes	yes	0.40055	4.19618	4.49691	0	54.8774	1.89655	0.484622	0.394818	0.814692	0.940435	0.00320868	0.00508907
D	1	31	yes	yes	yes	0.388222	4.79998	5.6234	0	54.388	1.74194	0.431696	0.378981	0.877889	0.875547	0.00401431	0.00561346
D	1	32	yes	yes	yes	0.61048	6.04294	6.24046	0	53.955	2	1.06058	0.846564	0.798206	0.549934	0.00445458	0.00743155
D	1	33	yes	yes	yes	0.406445	5.56653	6.57037	0	53.826	2	0.65589	0.737555	1.12451	0.302055	0.00468918	0.00645561
D	1	34	yes	yes	yes	0.384982	5.32316	6.62756	0	53.4671	1.54286	0.773611	0.615187	0.795216	0.693701	0.00473093	0.00601051
D	1	35	yes	yes	yes	0.676689	6.65992	7.36415	0	53.1844	1.55882	0.600194	0.609562	1.01561	0.466377	0.00523728	0.00727208
D	1	36	yes	yes	yes	1.28034	12.398	12.0717	0	52.6565	3.46667	0.130291	0.0988973	0.759049	1.35364	0.00861799	0.0155102
D	1	37	yes	yes	yes	1.15182	9.18474	13.3314	0	52.0191	2.47619	0.0910614	0.146847	1.61261	0.399944	0.00952034	0.00890763
D	1	38	yes	yes	yes	0.83954	6.48074	8.06834	0	52.0833	2.6	0.269225	0.4408	1.63729	0.101083	0.00575759	0.00708038
D	1	39	yes	yes	yes	1.38692	165	239.566	4.25532	50.8598	3.0625	1.14307	1.03523	0.90566	0.362979	0.171229	0.169002
D	1	40	yes	yes	yes	2.63314	23.086	22.0734	2.12766	55.522	6.125	1.16548	0.862514	0.740051	0.884323	0.0157488	0.0290121
D	1	41	yes	yes	yes	2.17345	289.945	400.146	22.2222	48.1283	8	0.588614	0.660305	1.1218	0.380377	0.286024	0.250612
D	1	42	yes	yes	yes	1.30506	13.1345	13.5119	0	50.1058	2.14286	0.877492	1.23489	1.4073	1.03841	0.0097275	0.0157336
D	1	43	yes	yes	yes	0.940761	10.924	12.1353	0	50.5119	2.77778	0.558738	0.401534	0.718643	1.0322	0.00866025	0.0128484
D	1	44	yes	yes	yes	0.946839	8.72697	11.7976	0	50.0334	2.77778	0.411576	0.419581	1.01945	0.721992	0.00842736	0.00930493
D	1	45	yes	yes	no	0.719085	11.7439	12.5226	2.04082	49.9334	2.17391	1.19327	0.744433	0.623861	0.818126	0.00894427	0.0143236
D	1	46	yes	no	no	0	0	0	0	0	0	0	0	0	0	0	0
D	3	1	no	no	no	0	0	0	0	0	0	0	0	0	0	0	0
D	3	2	no	no	no	0	0	0	0	0	0	0	0	0	0	0	0
D	3	3	yes	no	no		97.7638	122	100	43.1406	10	9.77929	2.17546	0.222456	4.6946e-29	7.45058e-09	1.46001e-07
D	3	4	yes	no	no		49.4874			36.8324	8	1.13079	1.47775	1.30683	5.04241e-30
D	3	5	yes	no	no		154.356	138	100	40.239	11	51.7588	2.12014	0.0409619	1.359e-29	0	0
D	3	6	yes	no	no	0.873495	240.515	210.856	5.66038	53.6513	6.75	0.744103	0.331092	0.444955	0.848564	0.148555	0.209634
D	3	7	yes	no	no	0.364487	16.7337	15.9256	3.125	64.9199	3.09524	0.553513	0.249123	0.450077	1.29321	0.0113353	0.020528
D	3	8	yes	no	no	0.221913	3.0636	1.73649	0	66.3784	1.26923	0.917923	0.296889	0.323435	1.5348	0.00123257	0.00409174
D	3	9	yes	yes	no	0.26696	4.24553	7.30712	0	66.6092	1.19643	0.198002	0.231559	1.16948	0.10393	0.00520646	0.0031409
D	3	10	yes	yes	yes	0.317476	3.09672	2.26969	0	66.9531	1.28846	0.757068	0.213601	0.282142	1.58419	0.00161707	0.00404825
D	3	11	yes	yes	yes	0.235083	2.27676	1.75412	0	66.463	1.08197	1.10439	0.409859	0.371118	1.2743	0.00124692	0.00293438
D	3	12	yes	yes	yes	0.207255	3.75366	1.75412	0	65.9121	1.57143	3.57638	0.404077	0.112985	1.6375	0.00124692	0.00518717
D	3	13	yes	yes	yes	0.198447	4.25751	1.80278	0	65.1129	2.09677	4.57833	0.47467	0.103678	1.58327	0.00127242	0.00580093
D	3	14	yes	yes	yes	0.228303	9.84707	13.0518	1.5873	64.0897	2.06452	0.361789	0.406501	1.12358	0.338218	0.00930245	0.0106065
D	3	15	yes	yes	yes	0.244555	6.53722	2.09454	0	62.9727	2.42308	1.61347	0.178257	0.110481	1.898	0.00147534	0.00909635
D	3	16	yes	yes	yes	0.240452	5.77807	1.86425	0	61.6629	2.2963	1.20228	0.170248	0.141605	1.84869	0.00130405	0.00794971
D	3	17	yes	yes	yes	0.184064	4.91103	2.06559	0	60.6965	2.54167	3.36639	0.325585	0.0967164	1.74685	0.001466	0.00681225
D	3	18	yes	yes	yes	0.281988	5.50198	2.40689	0	59.7247	2.26923	1.05118	0.252796	0.240488	1.72391	0.00170548	0.00757667
D	3	19	yes	yes	yes	0.463275	9.5789	3.55256	0	58.4911	3.27778	1.73115	0.302238	0.174588	1.68978	0.00249924	0.0131538
D	3	20	yes	yes	yes	0.239476	4.33585	2.9277	0	57.1887	1.9	0.296891	0.136673	0.460345	1.60361	0.00208333	0.0057678
D	3	21	yes	yes	yes	0.355845	4.15045	2.9761	0	56.5196	1.62857	0.793245	0.326283	0.411326	1.42634	0.00211795	0.00544703
D	3	22	yes	yes	yes	0.377008	5.53229	4.40538	0	55.5612	2.2	0.848187	0.35509	0.418647	1.38893	0.00313721	0.00715682
D	3	23	yes	yes	yes	0.389191	3.9708	3.8682	0	54.8647	1.89655	0.257928	0.163607	0.634314	1.33812	0.00275635	0.00482134
D	3	24	yes	yes	yes	0.416857	5.09781	3.81655	0	54.2877	1.86207	0.610898	0.328425	0.53761	1.31197	0.002718	0.00664134
D	3	25	yes	yes	yes	0.382995	6.53029	4.82916	0	53.5643	2.16	1.12826	0.37362	0.331146	1.47321	0.00344225	0.00863029
D	3	26	yes	yes	yes	0.361049	4.40137	3.98072	0	53.1541	1.23256	1.67185	0.873826	0.522672	0.797754	0.00284226	0.00563682
D	3	27	yes	yes	yes	0.50254	9.02778	10.7989	0	52.5707	2.40909	0.261963	0.300635	1.14762	0.719313	0.00770555	0.0102827
D	3	28	yes	yes	yes	0.478687	6.12336	5.33578	0	51.9325	2.36364	0.45839	0.253839	0.553763	1.27495	0.00378729	0.00721676
D	3	29	yes	yes	yes	0.713349	6.56181	7.49933	0	51.2803	2.55	0.139735	0.122581	0.877236	1.19186	0.00535293	0.00767402
D	3	30	yes	yes	yes	0.68823	6.41437	8.17313	0	50.6505	2.42857	0.737123	0.775952	1.05268	0.333333	0.00583732	0.00698576
D	3	31	yes	yes	no	0.799874	12.1218	11.3101	0	50.4915	4.16667	0.811563	0.352837	0.434763	1.41716	0.00807901	0.0153653
D	3	32	yes	yes	yes	0.698045	16.269	15.913	2.04082	50.3271	3.84615	0.215689	0.118907	0.551291	1.49931	0.0113538	0.0201319
D	3	33	yes	yes	yes	0.609737	7.494	8.5857	0	49.554	1.92308	0.402625	0.343047	0.852025	0.98453	0.0061333	0.00885359
D	3	34	yes	yes	yes	0.761512	9.26683	11.0454	0	49.036	2.45	0.570972	0.532007	0.931757	0.730699	0.00789088	0.0107083
D	3	35	yes	yes	yes	0.671317	15.8561	22.9245	4.25532	48.4636	2.08696	0.521262	0.706773	1.35589	0.106861	0.0163853	0.0159712
D	3	36	yes	yes	yes	1.21511	10.3962	14.8611	0	47.9505	3.69231	0.140199	0.205855	1.46831	0.459533	0.0106184	0.0104504
D	3	37	yes	yes	yes	1.19337	11.017	16.3707	0	47.3856	3	0.253348	0.3812	1.50465	0.249351	0.011699	0.0106729
D	3	38	yes	yes	yes	1.91067	20.4189	31.8229	13.0435	47.0031	2.47368	0.158029	0.286923	1.81563	0.0968384	0.0227501	0.0187029
D	3	39	yes	yes	yes	2.20142	19.7956	25.8199	2.22222	46.3429	3.53846	0.453783	0.457774	1.00879	0.763027	0.0184598	0.0217227
D	3	40	yes	yes	yes	1.03037	70.9469	20.7103	2.08333	48.6191	8.16667	4.65383	0.271401	0.0583178	1.86005	0.0144118	0.098494
D	3	41	yes	yes	yes	0.866625	19.6543	15.698	0	57.1066	3.16667	0.45671	0.205671	0.450332	1.47538	0.0111779	0.0252589
D	3	42	yes	yes	yes	0.406391	9.35138	13.1416	0	57.9151	2.14815	0.519665	0.570789	1.09838	0.322027	0.00937348	0.00947203
D	3	43	yes	yes	yes	0.432178	9.89262	4.55914	0	57.0437	3	6.01442	0.725334	0.120599	1.36328	0.00324488	0.0137584
D	3	44	yes	yes	yes	0.548388	11.2712	5.4938	0	56.0392	4.30769	5.46166	0.684824	0.125387	1.40134	0.0039101	0.0156088
D	3	45	yes	yes	yes	0.647001	7.87136	6.07972	0	54.9414	3.05556	2.08269	0.960626	0.461242	0.776253	0.00433865	0.0103082
D	3	46	yes	yes	yes	0.83292	33.6248	13.1346	0	55.4659	3.66667	11.7294	0.674225	0.0574816	1.49805	0.00936133	0.0473163
D	3	47	yes	yes	yes	1.24452	23.3092	17.4841	1.92308	53.1933	3.78571	0.533125	0.330783	0.62046	1.21566	0.0124251	0.0296911
D	3	48	yes	yes	yes	0.436552	6.51444	8.92672	0	51.731	1.73333	0.175439	0.230648	1.31469	0.570318	0.00637495	0.00679977
D	3	49	yes	yes	yes	0.525629	7.53737	5.14587	0	51.246	3.1875	0.389349	0.151873	0.390068	1.69185	0.00367551	0.0102261
D	3	50	yes	yes	yes	0.577938	9.07129	6.28013	0	50.5702	3	1.09609	0.365083	0.333078	1.47115	0.00446529	0.0119121
D	3	51	yes	yes	yes	1.18726	11.9984	18.9457	2.04082	49.7216	2.5	0.296295	0.405847	1.36974	0.353873	0.0135329	0.0106093
D	3	52	yes	no	no	0.444184	9.03489	10.7277	2.08333	49.6857	3.0625	0.512514	0.436579	0.851839	0.910083	0.00766121	0.0103878
D	3	53	yes	no	no	0.781031	10.949	12.4998	0	49.743	2.63158	0.637734	0.373678	0.585946	1.1825	0.0089301	0.0130084
D	3	54	yes	no	no	0.484709	7.88506	9.56556	0	48.9886	2.88235	0.290504	0.277765	0.956148	0.953066	0.00683312	0.00901988
D	3	55	yes	no	no	0.888049	8.48764	10.4921	0	48.4733	2.22727	1.02906	0.837905	0.814246	0.429714	0.00748752	0.00913487
D	3	56	yes	no	no	0	0	0	0	0	0	0	0	0	0	0	0
F	4		no	no	no	4.8483	233.057	105.645	70	23.8155	11	5.75826	0.694252	0.120566	1.6013	0.0764545	0.306791
F	4		no	no	no	2.61148	48.9613	48.3051	42.3077	27.1311	9	2.70095	0.786122	0.291054	1.19795	0.0348234	0.0625697
F	4		no	no	no	2.39484	48.7685	44.6013	32	26.1359	6.5	1.77694	0.478554	0.269313	1.52953	0.0321094	0.0631169
F	4		no	no	no	2.89122	178.255	57.0964	33.3333	27.5582	14	8.48832	0.14593	0.0171919	2.06145	0.0410522	0.252688
F	4		no	no	no	4.3428	111.719	69.2693	32	31.5766	9.33333	3.76018	0.999503	0.265812	1.2384	0.0494329	0.142245
F	4		no	no	no	6.0287	148.935	87.8726	73.3333	33.8804	16	4.28728	0.556305	0.129757	1.67015	0.0622449	0.201857
F	4		no	no	no	4.72974	177.934	90.7573	59.2593	28.1219	14	4.14821	0.227774	0.0549089	1.99357	0.0650112	0.249807
F	4		no	no	no	3.73372	140.305	63.9678	46.875	33.1681	11	2.29341	0.234899	0.102424	1.90748	0.0454529	0.193553
F	4		no	no	no	3.52868	234.963	79.5097	48.2759	31.0259	15	5.3462	0.326948	0.0611553	1.92148	0.0553122	0.328674
F	4		no	no	no	3.15726	51.5682	55.4442	35.4839	32.3679	8	4.61118	1.84717	0.400586	0.0294547	0.0398521	0.0633974
F	4		no	no	no	2.93012	142.603	78.1721	40	26.5921	6.5	2.41695	0.788441	0.326213	1.1347	0.0562667	0.181943
F	4		no	no	no	3.41553	110.663	92.7793	36	26.4344	8.66667	1.52235	0.440655	0.289457	1.57168	0.0666334	0.143637
F	4		no	no	no	2.19437	50.2687	63.0925	37.5	25.6226	8.33333	1.45936	0.983302	0.673788	0.559376	0.0450158	0.0460697
F	4		no	no	no	3.65964	66.4563	57.8486	42.3077	26.6658	13.5	4.33953	0.686669	0.158236	1.36814	0.0416774	0.082791
F	4		no	no	no	4.91785	102.724	111.806	50	30.5148	6.2	1.2302	0.478077	0.388617	1.34993	0.0803401	0.125413
F	4		no	no	no	2.47072	71.4629	88.0944	34.6154	27.7245	6.75	1.22646	0.943463	0.769256	0.564512	0.0632212	0.0753066
F	4		no	no	no	2.60831	59.4654	51.8759	29.6296	27.9711	5.6	2.1005	0.507323	0.241525	1.49534	0.0372477	0.0765416
F	4		no	no	no	4.35323	71.9922	61.1382	56.25	33.4414	11	4.88022	1.63523	0.335074	0.279554	0.0435856	0.0889641
F	4		no	no	no	1.40328	47.4349	41.7341	17.3913	27.6998	6.25	1.00631	0.587878	0.584193	1.28486	0.0294143	0.056812
F	4		no	no	no	2.61622	115.784	52.7431	41.6667	25.5476	12.5	4.78811	0.442104	0.0923336	1.74603	0.0376471	0.156367
F	4		no	no	no	3.11779	125.809	61.6915	42.3077	26.5018	13.5	2.5782	0.13658	0.052975	2.03777	0.0444067	0.178583
F	4		no	no	no	4.00273	309.741	85.214	46.4286	29.6989	9.66667	8.54419	0.138994	0.0162676	2.16863	0.0608741	0.447166
F	4		no	no	no	4.19038	161.371	85.2425	42.8571	25.5121	11.5	7.35161	0.79778	0.108518	1.58185	0.0567279	0.216554
F	4		no	no	no	2.32996	327.624	81.8609	50	27.2423	7.33333	5.20916	0.967184	0.18567	1.50919	0.0533371	0.412558
F	4		no	no	no	3.90735	108.095	59.5915	36.3636	33.8466	11.3333	2.29088	0.361822	0.15794	1.69582	0.0423857	0.147539
F	4		no	no	no	3.24514	185.047	67.6115	34.2857	36.006	9	12.9767	0.452221	0.0348486	1.76163	0.0484578	0.264542
F	4		no	no	no	2.80043	131.423	50.6667	33.3333	27.8081	14	2.73642	0.358948	0.131174	1.71221	0.0343833	0.177971
F	4		no	no	no	2.74715	127.239	41.8206	24	28.8801	9	4.7383	0.573216	0.120975	1.68403	0.0287515	0.168664
F	4		no	no	no	2.69286	84.2294	60.9103	27.5862	30.015	10	1.36866	0.359831	0.262908	1.58412	0.0432941	0.106711
F	4		no	no	no	1.61952	30.4698	29.6673	7.40741	27.7668	5.6	4.67613	1.19835	0.256268	0.786247	0.0213583	0.038989
F	4		no	no	no	2.49619	74.184	49.7293	33.3333	25.46	8.33333	1.88188	0.374709	0.199114	1.70543	0.0351362	0.0963686
F	4		no	no	no	4.41805	98.7536	87.1328	38.7097	34.4888	11	3.32186	1.21163	0.364745	0.759376	0.0621728	0.124193
F	4		no	no	no	3.20457	120.275	60.2354	42.3077	26.9946	6.75	8.08585	0.241269	0.0298384	1.99453	0.0434358	0.169219
G	4		no	no	no	3.75359	65.086	75.8615	41.9355	31.3767	8	1.31123	0.688489	0.52507	0.991656	0.0545166	0.0773192
G	4		no	no	no	6.75895	98.1352	89.9989	63.4146	41.4256	10.5	0.920357	0.37295	0.405224	1.42267	0.0644103	0.126189
G	4		no	no	no	6.59595	142.943	118.012	51.3514	37.9027	12.6667	1.67689	0.681311	0.406294	1.08928	0.0838116	0.173618
G	4		no	no	no	6.78018	100.429	111.248	53.3333	31.1913	10.3333	0.895822	0.473388	0.52844	1.26002	0.0798847	0.12064
G	4		no	no	no	8.64923	163.634	136.093	64.8649	37.594	9.5	2.283	0.669316	0.293173	1.24396	0.0975566	0.21477
G	4		no	no	no	4.2589	56.4379	69.9303	53.125	32.5904	11	0.862597	0.489244	0.567176	1.16237	0.0502314	0.0648659
G	4		no	no	no	6.76596	208.702	172.024	66.6667	41.4826	9	0.516062	0.35639	0.690594	1.49247	0.121507	0.246114
G	4		no	no	no	3.69345	180.789	99.2163	36.6667	30.7123	7.75	2.60173	0.308026	0.118393	1.81181	0.0713512	0.252871
G	4		no	no	no	5.10669	186.846	119.144	54.5455	34.5634	11.3333	5.27134	0.673387	0.127745	1.48775	0.0855505	0.257624
G	4		no	no	no	4.30026	89.3505	79.5394	42.8571	35.976	12	1.21241	0.475413	0.392124	1.3745	0.0570256	0.116041
G	4		no	no	no	6.6006	144.805	150.901	70.9677	35.3496	11	1.88755	0.88819	0.470552	1.03472	0.108326	0.174197
G	4		no	no	no	7.94785	273.268	109.702	61.7647	35.9134	17.5	6.42712	0.360041	0.0560191	1.89553	0.0782124	0.385541
G	4		no	no	no	2.19825	41.67	62.9512	25	29.4586	7.25	0.241607	0.306673	1.2693	0.711764	0.0452834	0.0394447
G	4		no	no	no	6.92239	98.4382	81.9833	63.1579	42.4523	10	1.32566	0.596854	0.450233	1.31617	0.0587026	0.124923
G	4		no	no	no	7.1457	185.258	198.498	68.75	48.1636	18.5	0.668908	0.807378	1.20701	0.831203	0.142469	0.226726
G	4		no	no	no	11.9046	269.533	355.923	92.1053	38.2465	19.5	0.300459	0.397644	1.32345	0.335163	0.254208	0.244597
G	4		no	no	no	13.0206	148.052	168.281	67.6471	34.5406	11.6667	1.94252	0.975911	0.502394	0.723883	0.120663	0.175767
G	4		no	no	no	9.23286	211.834	127.671	81.4815	33.7508	15	3.36934	1.01962	0.302616	1.14745	0.0898047	0.280956
G	4		no	no	no	8.38744	172.841	178.504	67.5676	37.7096	12.6667	2.38779	1.28687	0.538938	0.397428	0.127962	0.216003
G	4		no	no	no	7.1346	168.77	134.907	64.7059	35.9725	11.6667	8.27826	1.56574	0.189139	0.557885	0.0968261	0.22457
G	4		no	no	no	9.46208	115.313	112.727	74.359	40.1889	13.3333	1.80665	0.92913	0.514285	0.793816	0.0807421	0.144726
G	4		no	no	no	7.89239	77.2469	93.9236	66.6667	39.4179	10	1.22926	0.883899	0.719047	0.588904	0.0672316	0.0878503
G	4		no	no	no	7.81393	124.753	123.383	60.5263	38.7777	13	3.57786	1.51185	0.422557	0.279063	0.08811	0.150836
B	4		no	no	no	4.53309	262.803	404.973	50	38.9379	11.6667	1.85049	1.4709	0.79487	0.227497	0.290898	0.263479
B	4		no	no	no	7.62438	287.91	169.74	84.375	32.297	11	1.09488	0.240515	0.219672	1.68107	0.12148	0.382806
B	4		no	no	no	6.07637	83.8075	100.978	48.5714	35.8304	9	1.0508	0.599767	0.57077	1.04819	0.0723589	0.0955926
B	4		no	no	no	2.23801	68.796	84.1412	33.3333	30.8662	10.3333	0.257582	0.237217	0.920937	1.06103	0.0603922	0.0770293
B	4		no	no	no	6.97368	201.287	269.913	64.1026	43.0914	13.6667	0.802449	0.759672	0.946692	0.642765	0.193349	0.222534
B	4		no	no	no	8.46651	136.638	125.675	65.7143	36.0144	18	2.06096	0.664791	0.322565	1.25541	0.0901602	0.176668
B	4		no	no	no	3.25973	94.1271	65.3056	26.4706	35.7204	7	1.12371	0.25627	0.228058	1.80864	0.0468405	0.127976
B	4		no	no	no	7.5046	76.9286	115.025	58.0645	35.762	8.25	0.450538	0.615369	1.36585	0.4403	0.0823622	0.0704506
B	4		no	no	no	7.82499	250.222	300.561	64.1026	42.92	10.25	2.91063	1.28737	0.442299	0.608167	0.215235	0.293414
B	4		no	no	no	4.35136	37.4822	50.5328	36.5854	41.7883	7	0.330189	0.340191	1.03029	0.830206	0.0361749	0.0398966
B	4		no	no	no	2.80603	49.5808	43.5965	16.2791	43.4511	8.8	1.60269	0.707965	0.441734	1.01294	0.0311896	0.0610721
B	4		no	no	no	9.13814	166.304	189.392	68.75	38.6961	11	0.658825	0.699361	1.06153	0.210599	0.135684	0.156313
B	4		no	no	no	4.28239	71.1303	62.3499	39.3939	37.9513	11.6667	2.30025	1.07029	0.465291	0.892205	0.0445923	0.0836374
B	4		no	no	no	5.17255	268.682	340.142	63.8889	36.9261	18.5	0.648835	0.456297	0.703255	1.07347	0.243927	0.304097
B	4		no	no	no	6.56715	140.43	135.476	43.75	33.5139	6.6	2.84806	0.804027	0.282306	1.18154	0.097315	0.17655
B	4		no	no	no	5.73679	74.3089	106.396	74.0741	30.7203	9.66667	0.965466	0.890156	0.921997	0.543074	0.0766354	0.0662886
B	4		no	no	no	7.30359	166.284	210.388	73.3333	32.3895	15.5	0.994907	0.831765	0.836023	0.644845	0.150984	0.179672
B	4		no	no	no	6.75894	114.112	91.1869	54.7619	42.9013	8.6	1.67085	0.529593	0.31696	1.38146	0.0652561	0.151095
B	4		no	no	no	7.53796	230.695	225.717	47.3684	40.5118	13.3333	1.17517	0.599409	0.51006	0.823666	0.158794	0.214521
B	4		no	no	no	8.75002	146.005	203.59	73.5294	34.642	17.5	0.513965	0.56506	1.09941	0.527268	0.146122	0.147853
B	4		no	no	no	4.79814	228.318	313.58	50	37.8982	12.3333	1.6052	1.27177	0.79228	0.214001	0.224743	0.226426
B	4		no	no	no	7.61002	269.942	153.966	74.0741	33.4821	15	1.43163	1.20403	0.841021	0.37243	0.110039	0.269003
B	4		no	no	no	5.89246	161.254	94.5904	54.0541	40.5265	13	4.40149	0.531486	0.120752	1.67825	0.0677895	0.221638
B	4		no	no	no	3.1517	101.161	67.2194	38.7097	32.6631	8	5.58755	0.705043	0.126181	1.44294	0.0481597	0.134482
B	4		no	no	no	7.50947	184.516	119.654	54.5455	34.3076	11.3333	3.41211	0.507959	0.148869	1.60699	0.0858641	0.249246
B	4		no	no	no	9.2683	215.9	131.514	58.3333	35.5086	7.5	1.24326	0.678341	0.545616	1.38407	0.0929121	0.29426
B	4		no	no	no	10.0515	219.856	220.799	80.6452	34.8665	16.5	1.92372	0.804795	0.418353	1.15807	0.158709	0.261735
B	4		no	no	no	7.83497	123.971	190.589	50	32.2518	11	0.588444	0.674295	1.14589	0.356201	0.136732	0.110771
B	4		no	no	no	7.15122	161.01	97.4157	54.5455	40.2237	8.75	1.59293	0.283861	0.1782	2.11753	0.0698391	0.225842
B	4		no	no	no	8.60468	86.948	99.446	52.5	41.7459	13.6667	0.463092	0.363362	0.784644	1.11135	0.071179	0.102598
B	4		no	no	no	3.38687	298.236	445.289	37.8378	39.2941	9.5	1.88869	1.31905	0.698396	0.294629	0.319206	0.292535
B	4		no	no	no	3.19804	44.3311	58.081	30	41.1991	6.83333	0.61715	0.62868	1.01868	0.585786	0.0415911	0.0487511
B	4		no	no	no	5.2771	144.696	105.341	45.7143	38.657	12	1.85142	0.635427	0.34321	1.42136	0.0755581	0.193133
B	4		no	no	no	8.8771	117.459	169.86	78.125	37.8858	8.5	0.546944	0.640872	1.17173	0.686285	0.121964	0.121753
B	4		no	no	no	6.07821	102.27	88.2223	65.5172	39.5648	10.6667	0.487739	0.654057	1.341	0.771118	0.0634557	0.0681068
B	4		no	no	no	4.66979	140.198	110.013	56.25	37.9664	17.5	2.42127	0.625146	0.258189	1.54729	0.0788784	0.185694
B	4		no	no	no	2.79994	125.038	78.9447	29.0323	31.7944	8	1.47186	0.518822	0.352495	1.2909	0.0558372	0.158395
B	4		no	no	no	9.62937	203.075	113.6	69.4444	40.8514	12.6667	3.26423	0.470561	0.144157	1.79968	0.0814132	0.285303
B	4		no	no	no	7.96777	125.599	128.644	55.8824	35.9638	11.6667	2.05311	0.812632	0.395806	1.10202	0.0923318	0.157698
B	4		no	no	no	4.15328	100.997	106.011	44.7368	42.1719	13.3333	0.589436	0.344612	0.584646	1.42086	0.0759635	0.114242
B	4		no	no	no	5.78983	259.331	125.616	50	35.126	14.5	3.64277	0.602623	0.16543	1.96937	0.0903697	0.367415
B	4		no	no	no	9.79277	120.568	117.874	62.1622	40.6659	13	0.802763	0.513611	0.639804	1.15895	0.0844975	0.151084
B	4		no	no	no	11.343	210.649	179.003	60.7143	35.0599	10.3333	1.29408	0.47675	0.368407	1.70598	0.128233	0.260791
C	4		no	no	no	4.30583	83.0489	64.3095	35.7143	37.9252	5.33333	3.5332	0.968908	0.27423	1.42601	0.0462989	0.11723
C	4		no	no	no	6.55392	122.615	98.9869	60	35.0852	10.6667	1.5259	0.550835	0.360991	1.51365	0.0711117	0.157421
C	4		no	no	no	5.84176	145.063	149.5	50	40.6565	13.5	0.641944	0.78817	1.22779	1.31216	0.10579	0.173563
C	4		no	no	no	4.76803	183.962	348.666	52.9412	32.8407	7.33333	0.2629	0.633051	2.40796	0.32956	0.252542	0.13713
C	4		no	no	no	2.76677	80.6008	50.2021	34.375	32.9758	8.25	2.80366	0.309381	0.110349	1.82701	0.0360652	0.110686
C	4		no	no	no	5.96441	117.346	74.7702	58.8235	36.9748	7.33333	7.95231	1.8398	0.231355	1.75388	0.0544934	0.161784
C	4		no	no	no	5.28331	107.133	90.0272	55.5556	36.639	15	2.59235	1.53927	0.593774	0.619011	0.0641877	0.142404
C	4		no	no	no	4.86161	189.07	183.64	53.125	35.9345	8.5	0.972068	0.612974	0.630588	1.08882	0.131613	0.235768
C	4		no	no	no	5.09969	113.568	182.371	65.625	32.6539	11	0.153614	0.205932	1.34058	0.677323	0.130996	0.100359
C	4		no	no	no	4.97135	156.985	255.643	59.0909	32.6328	5	1.31469	1.2915	0.982363	0.57237	0.184222	0.118697
C	4		no	no	no	4.62031	172.6	145.297	64.2857	33.8687	7.75	0.624934	0.357364	0.571844	1.3098	0.104144	0.143766
C	4		no	no	no	8.19046	87.4605	157.206	78.7879	33.9875	11.3333	0.247898	0.425206	1.71524	0.0956288	0.11285	0.0569858
C	4		no	no	no	1.54086	57.8627	66.939	27.5862	32.1388	5.16667	0.971704	0.497175	0.511653	1.3272	0.0481508	0.0675901
C	4		no	no	no	3.69944	109.451	192.307	34.6154	33.995	7.25	0.32307	0.617338	1.91085	0.105954	0.138674	0.0903975
C	4		no	no	no	4.40618	93.6224	63.8659	42.8571	34.8962	6.5	5.22285	2.4145	0.462295	0.128663	0.0458566	0.091909
C	4		no	no	no	5.90194	92.951	93.9086	55.8824	36.8021	11.6667	1.67282	0.809585	0.483964	1.04338	0.0673689	0.113925
C	4		no	no	no	7.08332	84.2757	103.794	56.5217	33.285	8.66667	2.20316	1.56023	0.708178	0.611583	0.0747237	0.0983359
C	4		no	no	no	5.22189	107.991	158.74	50	33.9091	10.6667	0.635308	0.748728	1.17853	0.455905	0.114161	0.100703
C	4		no	no	no	5.64887	88.7628	92.7238	54.5455	34.355	11.3333	0.823943	0.535685	0.650148	1.01903	0.0665648	0.101464
C	4		no	no	no	3.75012	72.6969	72.3989	43.3333	37.7172	5.5	1.32034	0.997779	0.755696	0.763412	0.0519344	0.0839899
C	4		no	no	no	3.84041	51.3581	67.571	35.1351	38.5018	7.6	0.756807	0.692274	0.914731	0.655948	0.048421	0.0561399
C	4		no	no	no	5.802	136.902	85.3236	56.25	36.1946	6.8	2.25857	0.646618	0.286295	1.46361	0.0611026	0.184865
C	4		no	no	no	3.14338	39.5487	49.0573	38.4615	32.2197	7	2.12316	1.38171	0.650778	0.557032	0.0353527	0.0458153
C	4		no	no	no	5.21696	110.636	193.034	62.5	32.6625	5.5	0.286484	0.469095	1.63742	0.115123	0.138662	0.0801199
C	4		no	no	no	2.73831	49.5975	67.4092	29.6296	33.9584	6	0.838568	0.915397	1.09162	0.53113	0.0484377	0.0486855
C	4		no	no	no	4.43779	55.0448	70.8323	42.4242	34.0352	6.8	1.07283	0.830059	0.773706	0.642185	0.0508607	0.0613005
C	4		no	no	no	7.69086	88.1258	150.371	76.4706	32.4755	7.33333	0.476994	1.01046	2.11839	0.198479	0.109347	0.050943
C	4		no	no	no	5.30585	79.5558	101.373	61.5385	33.3819	9.66667	0.829978	0.657739	0.792478	1.14048	0.0726448	0.0928978
C	4		no	no	no	5.85683	276.906	379.888	56.7568	37.4655	12.6667	0.783339	0.912309	1.16464	0.0168179	0.271145	0.221537
C	4		no	no	no	7.69736	183.036	349.565	84.2105	31.8766	11.5	0.158962	0.348432	2.19192	0.486961	0.253793	0.094965
C	4		no	no	no	3.20988	99.4635	164.997	38.7097	38.632	8.5	0.30062	0.503876	1.67612	0.372113	0.118583	0.0898276
C	4		no	no	no	4.23192	53.3809	69.9461	45.7143	35.3276	7.2	0.469519	0.35703	0.760417	1.0811	0.050171	0.058723
C	4		no	no	no	3.36122	43.6836	47.0999	31.4286	36.771	6	2.38633	1.30445	0.546637	0.431487	0.0337907	0.0528992
C	4		no	no	no	3.82891	67.0408	62.2836	32.4324	37.904	7.6	2.01016	0.816935	0.406402	0.99694	0.0445731	0.0848169
C	4		no	no	no	2.04743	96.6039	38.7155	11.1111	34.3086	8	2.303	1.09334	0.474747	1.46767	0.0278419	0.0947247
C	4		no	no	no	6.48337	101.086	108.284	64.7059	34.1432	11.5	1.56739	1.74911	1.11594	0.388768	0.0781699	0.116671
C	4		no	no	no	8.11299	135.291	173.132	56.25	35.7433	11	0.676331	1.25231	1.85162	0.466577	0.125818	0.113438
C	4		no	no	no	2.60667	138.223	235.164	33.3333	36.9364	5.8	0.460916	0.858307	1.86218	0.155729	0.169465	0.0968374
C	4		no	no	no	7.59072	182.004	161.55	67.8571	34.923	10.3333	1.23199	0.612891	0.49748	1.43297	0.116329	0.229953
C	4		no	no	no	6.21037	83.7244	84.1434	70.5882	38.3959	9	0.716983	0.357016	0.497942	1.53385	0.0603382	0.10655
C	4		no	no	no	4.54327	86.3811	84.4742	50	34.5884	7	1.53716	0.49878	0.324481	1.39546	0.0606082	0.109481
C	4		no	no	no	8.15492	146.511	114.649	73.913	34.9801	13.5	3.88109	0.873343	0.225025	1.84225	0.0827531	0.20997
C	4		no	no	no	10.7845	209.972	278.11	81.25	32.4755	11	1.41131	1.3241	0.938213	0.974809	0.198772	0.190652
C	4		no	no	no	7.07979	109.461	88.3608	57.5758	36.6403	11.6667	0.700124	0.21179	0.302503	1.83583	0.063445	0.148622
C	4		no	no	no	5.54042	202.028	86.3742	50	38.6456	11.6667	6.75026	0.531167	0.0786884	1.8521	0.0620187	0.280349
E	4		no	no	no	7.90029	199.59	105.459	61.2903	42.7472	11.6667	0.772393	0.436062	0.56456	1.69098	0.074659	0.247311
E	4		no	no	no	4.12296	132.899	70.6889	50	33.4461	14	1.65719	1.21264	0.731747	0.352872	0.0508798	0.0728812
E	4		no	no	no	6.02236	116.676	120.018	68.75	33.2483	11	2.20083	1.07867	0.490121	0.69901	0.0861978	0.145859
E	4		no	no	no	5.10748	73.9508	79.4642	50	36.9544	12.3333	0.767461	0.576111	0.750671	0.881289	0.0568661	0.0859803
E	4		no	no	no	6.84964	171.117	107.298	70.9677	39.058	17	2.94969	0.856375	0.290327	1.38575	0.0760638	0.225978
E	4		no	no	no	7.66416	83.201	99.0229	73.5294	40.9352	9.25	1.20794	0.904761	0.74901	0.817374	0.0709236	0.0965843
E	4		no	no	no	6.56441	246.583	390.244	73.3333	40.1717	11.3333	1.05245	1.24056	1.17874	0.225459	0.280643	0.247485
E	4		no	no	no	6.5265	245.511	89.0915	50	38.7583	18	19.1611	0.696311	0.0363399	1.68849	0.0637469	0.351048
E	4		no	no	no	8.11472	267.959	388.574	54.8387	43.5618	11.3333	1.85947	1.44155	0.775244	0.656363	0.27929	0.289623
E	4		no	no	no	4.71065	53.4732	67.8528	43.3333	36.499	11	1.50291	1.26701	0.843034	0.360566	0.0486407	0.0571451
E	4		no	no	no	8.34061	94.8501	107.813	70.9677	37.962	11.3333	1.83738	1.2762	0.694577	0.516627	0.0774458	0.11359
E	4		no	no	no	3.00999	52.903	58.2232	24.2424	40.629	6	1.46286	1.21756	0.832315	0.370077	0.0417065	0.0584658
E	4		no	no	no	3.81849	92.4966	71.7059	43.3333	33.7067	10.6667	1.95271	0.52146	0.267044	1.58379	0.0513516	0.118269
E	4		no	no	no	7.26716	98.2018	80.4118	59.4595	43.3871	13.3333	2.58589	0.972918	0.376241	1.06465	0.057453	0.130786
E	4		no	no	no	4.31663	58.8673	56.3167	40.5405	37.6523	9.5	1.34204	0.587351	0.437656	1.17025	0.0402302	0.0725279
E	4		no	no	no	4.91322	43.3312	60.2482	48.7179	41.468	8	0.787021	0.843641	1.07194	0.36217	0.0431584	0.0425413
E	4		no	no	no	7.6254	120.799	109.157	62.069	36.2983	10.3333	1.70942	1.11306	0.651131	0.838076	0.0785415	0.150555
H	4		no	no	no	4.35282	50.8086	43.5412	24.4898	50.1404	10	2.44772	0.898577	0.367107	0.95086	0.0310966	0.0658065
H	4		no	no	no	3.9137	189.132	184.475	28.5714	47.0802	7.6	1.15922	0.945485	0.815621	0.522702	0.13095	0.164751
H	4		no	no	no	2.92117	274.865	265.402	25.8065	44.2007	6	1.27325	1.26958	0.997122	0.470069	0.184848	0.24062
H	4		no	no	no	5.19074	75.5597	57.0722	38.0952	45.3858	11	1.74605	0.773119	0.442781	1.07827	0.0407889	0.0956152
H	4		no	no	no	4.96022	74.0357	58.7414	38.2979	47.564	9.6	2.99785	1.11838	0.373063	0.709779	0.0419742	0.0980059
H	4		no	no	no	3.30256	50.0388	32.8527	17.5	51.3939	8.8	3.00403	1.37152	0.45656	0.760155	0.0233725	0.0635008
H	4		no	no	no	8.02623	55.9871	86.9087	52	40.7481	8.66667	0.274301	0.705658	2.57257	0.221732	0.062622	0.0491815
H	4		no	no	no	4.28811	64.5292	49.3285	32.5	44.2742	10.5	6.67849	1.59541	0.238889	0.519936	0.0352699	0.0857972
H	4		no	no	no	2.26203	102.184	34.8671	11.9048	46.2817	11	3.39775	0.363624	0.107019	1.87799	0.0249022	0.142284
H	4		no	no	no	3.49887	177.096	180.772	30.9524	46.6316	8.8	1.23606	0.64039	0.51809	0.633094	0.127386	0.145683
H	4		no	no	no	2.79688	82.2299	40.5779	20.5128	47.253	8.4	5.67455	1.03297	0.182035	1.27951	0.0287753	0.115496
H	4		no	no	no	3.83766	220.115	292.03	29.5455	45.0842	9	1.6489	1.06075	0.64331	0.524757	0.208879	0.239463
H	4		no	no	no	4.24866	344.883	501.453	28.9474	47.0149	10.5	1.41646	1.34214	0.947526	0.197247	0.359325	0.371585
H	4		no	no	no	6.82918	57.4411	64.5423	45.2381	50.8877	11.25	0.877231	0.770764	0.878633	0.8185	0.0461915	0.0671996
H	4		no	no	no	3.86337	40.2293	53.3667	34.2857	36.4127	12	0.335095	0.435897	1.30082	0.508352	0.0382865	0.0420966
H	4		no	no	no	5.70591	60.1238	54.0855	42.2222	48.0752	9.2	1.4548	1.05824	0.72741	0.482747	0.0385209	0.0732889
H	4		no	no	no	3.37513	62.5278	40.4788	17.0732	41.6818	8.4	6.65807	0.963738	0.144747	1.10579	0.0289774	0.0849794
H	4		no	no	no	3.57526	124.54	64.1238	34.4828	40.293	11	2.72103	1.23715	0.454661	1.0453	0.0456113	0.151828
H	4		no	no	no	4.16501	190.593	281.857	30.7692	46.3048	8.4	1.11094	1.12953	1.01673	0.31743	0.201908	0.197202
H	4		no	no	no	3.54918	179.718	171.956	33.3333	45.2209	7.8	1.04989	1.25777	1.198	0.126128	0.120231	0.18402
H	4		no	no	no	5.69528	78.8786	61.2238	52.1739	50.3648	8.66667	0.726129	0.363571	0.500698	1.31262	0.0439255	0.102355
H	4		no	no	no	7.47588	108.432	97.0916	69.4444	40.6432	9.5	2.66053	1.23786	0.465267	0.684086	0.0692109	0.137862
H	4		no	no	no	5.04551	192.437	270.787	35.8974	46.9694	14	1.14806	1.15019	1.00186	0.32768	0.193949	0.204181
H	4		no	no	no	4.17631	64.5972	47.5497	26.8293	48.3818	7.33333	0.834197	0.35227	0.422286	1.67159	0.0340185	0.083911
H	4		no	no	no	3.3872	51.2444	58.1758	31.5789	39.8013	9.75	2.81967	1.54596	0.548277	0.18144	0.0416272	0.0600277
H	4		no	no	no	6.18574	51.403	62.3896	46.5116	48.4262	11	0.510551	0.717271	1.4049	0.315121	0.0446255	0.0589353
H	4		no	no	no	4.38802	52.5322	44.0261	25	51.1073	10.75	1.7873	1.02732	0.574787	1.04001	0.0315253	0.0647072
H	4		no	no	no	3.07581	63.263	50.3717	19.5652	47.154	9.4	0.831751	0.444144	0.533986	1.25615	0.0360114	0.0835909
H	4		no	no	no	3.65661	129.466	196.696	26.4706	48.7387	12	0.613134	0.831272	1.35578	0.566221	0.140968	0.116343
H	4		no	no	no	4.51494	99.4467	66.3425	38.8889	40.3606	10	0.655292	0.32879	0.501745	1.46141	0.048027	0.127881
H	4		no	no	no	3.95009	62.6094	53.3772	23.913	47.1793	7.83333	3.2502	1.37254	0.422295	0.416865	0.0380814	0.0802195
H	4		no	no	no	2.49062	98.8924	32.9785	15.7895	44.4675	6.66667	21.5321	1.23423	0.0573205	1.17358	0.02318	0.125465
H	4		no	no	no	3.83154	69.2027	41.7623	13.9535	44.2389	11	2.0218	0.546396	0.270252	1.42795	0.0298746	0.095155
H	4		no	no	no	4.51008	60.5452	54.1915	26	51.0528	10.2	1.81606	0.842625	0.463986	0.912714	0.0386953	0.077939
H	4		no	no	no	5.23289	54.1341	63.6685	57.8947	38.7199	9.75	1.83144	1.32964	0.726008	0.164825	0.0456186	0.0635285
H	4		no	no	no	3.41799	67.6643	44.7512	30.5556	40.0577	6.16667	2.73417	0.557286	0.203823	1.66656	0.0320674	0.0924744
A	4		no	no	no	7.02583	73.2631	67.8092	50	46.3785	9.4	2.68662	1.29028	0.480262	0.420904	0.0484756	0.093415
A	4		no	no	no	9.11941	60.8791	105.2	75	36.8281	12.3333	0.247603	0.42649	1.72248	0.070413	0.0754168	0.0447238
A	4		no	no	no	4.89392	134.163	73.022	45.9459	37.9115	7.6	1.07296	0.176535	0.164531	1.89281	0.0522896	0.1868
A	4		no	no	no	6.83622	56.7477	87.2297	80	36.4705	9	0.297924	0.450909	1.51351	0.30437	0.0625774	0.0529941
A	4		no	no	no	7.98153	192.84	177.631	60	42.5326	12.6667	0.856169	0.473748	0.553335	1.44783	0.127423	0.239313
A	4		no	no	no	6.1329	108.749	81.2443	42.1053	42.8648	10	2.70852	1.0726	0.396009	0.929438	0.058116	0.139808
A	4		no	no	no	2.11669	200.81	64.316	22.7273	42.8148	13	1.46914	1.01677	0.692086	2.00684	0.0464177	0.252702
A	4		no	no	no	6.26982	74.0583	69.8174	57.1429	42.3228	10.75	2.15645	1.09044	0.505664	0.566423	0.0498311	0.0912425
A	4		no	no	no	5.4413	64.1455	107.371	70.3704	33.832	7.5	0.31255	0.501211	1.60362	0.40917	0.0773155	0.0548541
A	4		no	no	no	8.50559	68.3447	107.214	83.3333	36.9741	12.3333	0.160408	0.27034	1.68533	0.26064	0.0768051	0.0592066
A	4		no	no	no	6.19361	176.315	102.859	51.4286	38.1719	12.3333	0.730964	0.306099	0.418761	1.50824	0.0735507	0.21644
A	4		no	no	no	1.98373	94.9869	28.2607	12.8205	39.992	10	2.59277	0.339397	0.130901	1.71439	0.0192926	0.129393
A	4		no	no	no	4.96718	118.183	74.9869	48.2759	39.542	5.33333	1.72151	0.629746	0.36581	1.78353	0.0539621	0.133787
A	4		no	no	no	5.71663	90.77	73.5084	43.5897	42.5429	13.6667	1.52595	0.692959	0.454116	1.16764	0.0524604	0.116297
A	4		no	no	no	6.94276	85.6238	90.3849	58.9744	39.9002	8	0.433456	0.416573	0.961051	0.841752	0.0647458	0.104015
A	4		no	no	no	7.82032	181.906	98.441	65.7143	39.4849	12.3333	2.62628	0.523824	0.199455	1.66576	0.0706004	0.255287
A	4		no	no	no	4.66869	89.1783	82.5126	50	36.1199	9.25	0.998204	0.500508	0.501408	1.14045	0.0590014	0.108066
A	4		no	no	no	5.0828	177.08	95.7039	50	41.0071	15.5	2.50767	0.510654	0.203637	2.27367	0.069008	0.184199
A	4		no	no	no	8.46647	86.9101	74.1874	74.2857	48.0648	12.6667	4.31004	2.15219	0.499344	0.14651	0.0532015	0.104926
A	4		no	no	no	7.41317	101.673	102.868	63.8889	37.2071	9.25	3.84883	1.33518	0.346905	0.564106	0.0736792	0.124081
A	4		no	no	no	6.09751	104.42	68.7653	44.4444	47.1888	13	2.79121	1.06627	0.382009	1.23007	0.0492858	0.114711
A	4		no	no	no	3.26224	106.272	67.7244	32.4324	38.7768	9.5	2.58751	0.378949	0.146453	1.75924	0.0485459	0.145002
A	4		no	no	no	5.94661	115.993	88.2581	51.4286	40.5835	9.25	1.56856	0.474984	0.302816	1.66206	0.0632463	0.149088
A	4		no	no	no	5.60975	63.5022	61.3929	40.9091	44.9805	11.25	1.95449	0.942757	0.482353	0.785338	0.0438993	0.0790586
A	4		no	no	no	6.32559	123.595	66.5324	50	43.8153	9.75	6.51402	1.15466	0.177258	1.18207	0.0476425	0.160284
A	4		no	no	no	7.53872	99.4856	100.942	64.8649	43.4499	13.3333	1.78891	1.11002	0.6205	0.690404	0.0722806	0.113593
A	4		no	no	no	7.55259	80.025	92.2491	47.2222	44.2897	13	1.30635	1.07108	0.819905	0.64082	0.0660327	0.0937312
A	4		no	no	no	8.68359	176.07	116.498	64.8649	46.6209	13.6667	2.82528	0.757564	0.268138	1.50389	0.0834556	0.2429
D	4		no	no	no	4.60675	61.234	50.5802	35.8974	40.4585	8	2.0768	0.728515	0.350787	1.16831	0.0362003	0.0783201
D	4		no	no	no	2.73377	71.8529	53.5589	31.0345	33.5196	7.75	0.954099	0.37166	0.38954	1.62753	0.0381607	0.0936525
D	4		no	no	no	3.35174	122.537	53.2325	25	40.4592	10.25	2.19662	0.264707	0.120507	1.80265	0.0377352	0.169383
D	4		no	no	no	5.92751	115.428	71.9736	56.4103	40.2685	10	1.34731	0.291857	0.216622	1.73279	0.051445	0.156228
D	4		no	no	no	4.1874	274.434	63.4299	29.0323	41.9446	17.5	14.3199	0.592219	0.0413565	2.06483	0.0453798	0.371048
D	4		no	no	no	5.03661	122.403	65.4073	41.6667	39.648	5.42857	3.1911	0.490462	0.153697	1.69456	0.0465587	0.171447
D	4		no	no	no	3.76872	49.9072	47.3355	32.2581	36.2637	6.6	1.43747	0.649054	0.451526	1.28342	0.0338737	0.0579951
D	4		no	no	no	3.8294	52.34	49.078	24.3243	41.0368	7.8	0.582791	0.261048	0.447928	1.61108	0.0351444	0.0652422
D	4		no	no	no	2.16807	23.467	28.0908	6.06061	34.1754	5.66667	0.623764	0.616876	0.988958	0.594161	0.0201681	0.0247623
D	4		no	no	no	2.2467	56.137	43.1309	27.5862	36.3114	8	1.2557	0.442122	0.352093	1.76267	0.0310237	0.076527
D	4		no	no	no	4.92773	101.697	61.8484	50	40.3871	9.25	3.82361	0.509971	0.133374	1.80607	0.0443237	0.14069
D	4		no	no	no	3.23643	209.136	196.866	20.9302	46.7096	11.25	1.90104	1.32837	0.698763	0.283121	0.138719	0.179755
D	4		no	no	no	3.27013	128.779	69.4583	30.7692	40.7221	10	1.77984	0.682076	0.383223	1.98265	0.0499941	0.156146
D	4		no	no	no	5.44108	63.2487	67.0797	53.8462	39.8406	10	5.54129	1.83128	0.330479	0.0646432	0.0480445	0.0779019
D	4		no	no	no	3.91986	63.9189	46.5508	27.907	43.5198	7.33333	3.19812	0.750681	0.234726	1.21633	0.0332856	0.0852019
D	4		no	no	no	6.00867	112.065	75.5437	52.381	41.1219	8.66667	4.01029	1.57388	0.39246	1.61139	0.0545637	0.145919
D	4		no	no	no	3.06272	43.2103	49.7884	27.7778	36.8563	9.25	1.2192	0.6832	0.560367	0.97095	0.0356659	0.0506321
D	4		no	no	no	2.37758	28.5516	39.7593	26.6667	32.8773	3.875	0.9175	0.914582	0.99682	0.39976	0.0285585	0.026038
D	4		no	no	no	2.77508	43.8523	78.2049	38.4615	35.1837	5	0.329865	0.649942	1.97032	0.0263807	0.0563549	0.0316834
D	4		no	no	no	2.41307	41.5961	36.3135	19.4444	36.9286	6.16667	2.51477	0.952922	0.37893	0.891531	0.0260318	0.0533281
D	4		no	no	no	4.30995	100.313	81.5598	43.2432	40.7694	9.75	1.59754	0.48925	0.306253	1.53231	0.0584022	0.13229
D	4		no	no	no	4.00251	101.747	44.963	27.907	43.4611	8.8	7.06153	0.545725	0.0772815	1.57232	0.0321178	0.142531
D	4		no	no	no	3.23638	70.2764	55.5667	28.5714	35.653	9	1.93736	0.543457	0.280514	1.38849	0.0398225	0.0930266
D	4		no	no	no	4.52281	154.71	63.54	38.8889	43.351	13	5.0831	0.532993	0.104856	1.84298	0.045141	0.21415
D	4		no	no	no	3.73329	114.323	41.2441	17.0732	47.7654	7.16667	3.43763	0.509975	0.148351	1.76443	0.0284712	0.157006
D	4		no	no	no	2.41523	54.3608	43.8946	18.4211	42.4193	6.66667	3.96549	0.945624	0.238463	1.17693	0.0314186	0.0702267
D	4		no	no	no	3.78199	225.634	315.676	33.3333	39.1578	9.5	1.29598	1.11049	0.856873	0.342693	0.226355	0.239491
D	4		no	no	no	5.75898	247.131	257.99	55.5556	36.9311	12.3333	0.311473	0.282871	0.90817	0.711938	0.182948	0.207905
D	4		no	no	no	3.24187	65.882	49.8853	29.7297	38.0558	12.6667	2.06978	0.665593	0.321576	1.24424	0.0355787	0.085977
D	4		no	no	no	3.26693	152.991	51.9378	30.7692	38.2889	9.66667	2.48289	0.878296	0.353739	1.74797	0.0361879	0.161653
D	4		no	no	no	2.85321	80.0794	45.9877	25.641	39.9281	10	2.66013	0.33046	0.124227	1.77787	0.0329224	0.111179
D	4		no	no	no	6.14024	140.861	65.8868	50	42.6344	8.75	7.92536	0.870644	0.109855	1.75812	0.0473384	0.195447
D	4		no	no	no	5.14697	222.335	327.52	41.6667	39.6867	7.6	1.84034	1.39288	0.756864	0.187486	0.234876	0.227785
D	4		no	no	no	2.65487	45.7324	44.5033	24.3243	37.1711	7.6	0.573879	0.235749	0.4108	1.5275	0.0318814	0.0569745
D	4		no	no	no	4.15115	151.606	95.5352	33.3333	42.4299	13.6667	1.08863	0.289851	0.266252	1.7283	0.0681021	0.181637
